# Supplementary material for: Statistical Test of Expression Pattern (STEPath): a new strategy to integrate gene expression data with genomic information in individual and meta-analysis studies
Source: BMC Bioinformatics. 2011 Apr 11;12:92. doi: 10.1186/1471-2105-12-92 (PMC3094239; doi:10.1186/1471-2105-12-92)
Supplement: Additional file 2 — Additional tables. Excel spreadsheet file containing supplementary tables. External link to NCBI and Gene Card databases are provided for genes explored in the chromosome regions described in the text. [file 1471-2105-12-92-S2.XLS]

## Sheet: Sheet1
Table S1. Details on chrmosome 11 for region 117857105-120008863. Column 1: probe-set id; column 2: Entrez Gene id; column 3: GeneCard id; column 4: chromosome; column 5: transcription start site; column 6: transcription end site; column 7: cytogenetic band; column 8: orignal statistic score; column 9: region status (+ up-regulated; - down-regulated).
	uid.reg	ncbi.entrez	genecard	chr.reg	start.reg	end.reg	band.reg	d.reg	hit.reg
1	ENSG00000110324	3587	IL10RA	11	117857105	117872196	11q23	-1.51622
2	ENSG00000137648	56649	TMPRSS4	11	117947726	117990554	11q23.3	-1.90037
3	ENSG00000177098	6330	SCN4B	11	118004091	118023630	11q23.3	-0.468802
4	ENSG00000149575	6327	SCN2B	11	118036186	118047241	11q23	-0.510751
5	ENSG00000160593	120425	AMICA1	11	118064441	118095809	11q23.3	1.40094
6	ENSG00000160588	196264	MPZL3	11	118097408	118123035	11q23.3	-1.6758
7	ENSG00000149573	10205	MPZL2	11	118124136	118135009	11q24	-0.440291
8	ENSG00000198851	916	CD3E	11	118175294	118186886	11q23	2.8237
9	ENSG00000167286	915	CD3D	11	118209790	118213459	11q23	-1.30047	-
10	ENSG00000160654	917	CD3G	11	118215058	118224497	11q23	-0.849214	-
11	ENSG00000110344	9354	UBE4A	11	118230301	118269922	11q23.3	3.56965
12	ENSG00000167283	10632	ATP5L	11	118272103	118280559	11q23.3	0.354924
13	ENSG00000118058	4297	MLL	11	118307204	118395936	11q23	-10.6687	-
14	ENSG00000172425	143941	TTC36	11	118398186	118401912	11q23.3	-1.18759	-
15	ENSG00000149582	84866	TMEM25	11	118401802	118417313	11q23.3	-0.983361	-
16	ENSG00000118096	56912	C11orf60	11	118415260	118436750	11q23.3	1.19007
17	ENSG00000095139	372	ARCN1	11	118443101	118473743	11q23.3	4.90968
18	ENSG00000019144	23187	PHLDB1	11	118477212	118528741	11q23.3	-3.2197	-
19	ENSG00000110367	1656	DDX6	11	118618474	118661972	11q23.3	-2.61346	-
20	ENSG00000160683	643	CXCR5	11	118754540	118766971	11q23.3	-2.22152	-
21	ENSG00000186174	283149	BCL9L	11	118766848	118781613	11q23.3	-6.03275	-
22	ENSG00000110375	7379	UPK2	11	118827025	118829268	11q23	-1.46262	-
23	ENSG00000176302	283150	FOXR1	11	118842416	118852001	11q23.3	-2.11616	-
24	ENSG00000186166	338657	CCDC84	11	118868851	118886455	11q23.3	-8.1359	-
25	ENSG00000118181	6230	RPS25P8	11	118886424	118889057	11q23.3	1.62557
26	ENSG00000196655	51399	TRAPPC4	11	118889240	118894382	11q23.3	0.671648
27	ENSG00000149428	10525	HYOU1	11	118914895	118927925	11q23.1-q23.3	0.208909
28	ENSG00000149397	3145	HMBS	11	118955586	118964259	11q23.3	-3.97109	-
29	ENSG00000188486	3014	H2AFX	11	118964588	118966159	11q23.2-q23.3	-4.71245	-
30	ENSG00000172269	1798	DPAGT1	11	118967216	118979041	11q23.3	2.06809
31	ENSG00000172375	9854	C2CD2L	11	118978092	118987826	11q23.3	-0.774318	-
32	ENSG00000172273	25988	HINFP	11	118992287	119005764	11q23.3	0.181763
33	ENSG00000172350	64137	ABCG4	11	119019749	119033372	11q23.3	0.297588
34	ENSG00000160703	79671	NLRX1	11	119037276	119054725	11q23.3	-2.74266	-
35	ENSG00000172367	79849	PDZD3	11	119056194	119060896	11q23.3	-0.774199	-
36	ENSG00000204313	283152	CCDC153	11	119060962	119067479	11q23.3	-2.4445	-
37	ENSG00000110395	867	CBL	11	119076989	119178856	11q23.3	4.27182
38	ENSG00000076706	4162	MCAM	11	119179233	119187840	11q23.3	-0.55145	-
39	ENSG00000173456	79102	RNF26	11	119205236	119208021	11q23	-2.97336	-
40	ENSG00000036672	9099	USP2	11	119225925	119252436	11q23.3	4.45069
41	ENSG00000154096	7070	THY1	11	119288887	119293854	11q22.3-q23	-1.85827	-
42	ENSG00000110400	5818	PVRL1	11	119508807	119599435	11q23.3	-2.48278
43	ENSG00000137699	23650	TRIM29	11	119981982	120008863	11q22-q23	1.3948
Table S2. Details on chrmosome 7 for region 21467651-29606911. Column 1: probe-set id; column 2: Entrez Gene id; column 3: GeneCard id; column 4: chromosome; column 5: transcription start site; column 6: transcription end site; column 7: cytogenetic band; column 8: orignal statistic score; column 9: region status (+ up-regulated; - down-regulated).
	uid.reg	ncbi.entrez	genecard	chr.reg	start.reg	end.reg	band.reg	d.reg	hit.reg
1	ENSG00000105866	6671	SP4	7	21467651	21554440	7p15.3	-4.25306
2	ENSG00000164649	55536	CDCA7L	7	21940517	21985702	7p15.3	-1.09848
3	ENSG00000136244	3569	IL6	7	22765502	22771621	7p21	-0.767212
4	ENSG00000196683	54543	TOMM7	7	22850010	22862470	7p15.3	-0.986197
5	ENSG00000122591	84668	FAM126A	7	22980877	23053749	7p15.3	9.01432	+
6	ENSG00000122550	55975	KLHL7	7	23145376	23215040	7p15.3	0.750488	+
7	ENSG00000136243	11097	NUPL2	7	23221445	23240630	7p15	5.5801	+
8	ENSG00000136235	10457	GPNMB	7	23275585	23314727	7p15	0.659016	+
9	ENSG00000156928	115416	C7orf30	7	23338357	23351348	7p15.3	-2.20922
10	ENSG00000136231	10643	IGF2BP3	7	23349827	23510086	7p11	4.1002	+
11	ENSG00000164548	29896	TRA2A	7	23544398	23571660	7p15.3	3.66169	+
12	ENSG00000169193	90693	CCDC126	7	23636687	23684327	7p15.3	1.50109	+
13	ENSG00000188732	340277	C7orf46	7	23719748	23742868	7p15.3	-3.40323
14	ENSG00000196335	56164	STK31	7	23749785	23872132	7p15.3	-3.50235
15	ENSG00000122585	4852	NPY	7	24323781	24331484	7p15.1	-3.72581
16	ENSG00000105926	51678	MPP6	7	24612886	24729159	7p15	-1.70817
17	ENSG00000105928	1687	DFNA5	7	24737971	24797732	7p15	0.385507
18	ENSG00000070882	26031	OSBPL3	7	24836157	25021253	7p15	5.48074
19	ENSG00000172115	54205	CYCS	7	25159709	25164980	7p15.2	4.68966
20	ENSG00000153790	136895	C7orf31	7	25174315	25219975	7p15.2	2.12889
21	ENSG00000105954	64111	NPVF	7	25264188	25268105	7p21-p15	0.286311
22	ENSG00000050344	9603	NFE2L3	7	26191859	26226745	7p15-p14	-0.648732
23	ENSG00000122566	3181	HNRNPA2B1	7	26229546	26241149	7p15	-1.09176
24	ENSG00000122565	11335	CBX3	7	26240781	26252976	7p15.2	1.44057	+
25	ENSG00000086300	29887	SNX10	7	26331540	26413949	7p15.2	6.06581	+
26	ENSG00000222004	285941	AC003999.1	7	26677489	26686889	7p15.2	-0.58626
27	ENSG00000005020	8935	SKAP2	7	26706680	27034858	7p21-p15	3.86822	+
28	ENSG00000105991	3198	HOXA1	7	27132611	27135593	7p15.3	2.1927	+
29	ENSG00000105996	3199	HOXA2	7	27139975	27142305	7p15-p14	5.1174	+
30	ENSG00000105997	3200	HOXA3	7	27145802	27191933	7p15-p14	8.33589	+
31	ENSG00000106004	3202	HOXA5	7	27180670	27183463	7p15-p14	10.5446	+
32	ENSG00000106006	3203	HOXA6	7	27185014	27192217	7p15-p14	4.64888	+
33	ENSG00000122592	3204	HOXA7	7	27193334	27197555	7p15-p14	8.65496	+
34	ENSG00000078399	3205	HOXA9	7	27202056	27214799	7p15-p14	15.7812	+
35	ENSG00000153807	3206	HOXA10	7	27210209	27219880	7p15-p14	14.8999	+
36	ENSG00000005073	3207	HOXA11	7	27220775	27224842	7p15-p14	3.52969	+
37	ENSG00000106031	3209	HOXA13	7	27235021	27239725	7p15-p14	-0.0829071
38	ENSG00000106038	2128	EVX1	7	27282283	27287451	7p15-p14	-1.15714
39	ENSG00000106049	11112	HIBADH	7	27565060	27702614	7p15.2	5.11165	+
40	ENSG00000106052	8887	TAX1BP1	7	27778949	27880938	7p15	5.01144	+
41	ENSG00000153814	221895	JAZF1	7	27870191	28220362	7p15.2-p15.1	-2.0283
42	ENSG00000146592	9586	CREB5	7	28338939	28865511	7p15.1	-0.969918
43	ENSG00000106066	54504	CPVL	7	29034846	29235067	7p15-p14	1.72484
44	ENSG00000106069	1124	CHN2	7	29186184	29553944	7p15.3	-1.72456
45	ENSG00000176532	222171	PRR15	7	29603426	29606911	7p15.1	-2.20612
Table S3. Details on chrmosome 2 for region 63815742-70053596. Column 1: probe-set id; column 2: Entrez Gene id; column 3: GeneCard id; column 4: chromosome; column 5: transcription start site; column 6: transcription end site; column 7: cytogenetic band; column 8: orignal statistic score; column 9: region status (+ up-regulated; - down-regulated).
	uid.reg	ncbi.entrez	genecard	chr.reg	start.reg	end.reg	band.reg	d.reg	hit.reg
1	ENSG00000014641	4190	MDH1	2	63815742	63834331	2p13.3	4.04458
2	ENSG00000169764	7360	UGP2	2	64068073	64118696	2p14-p13	2.73001
3	ENSG00000143952	51542	VPS54	2	64120034	64246214	2p13-p14	1.70593
4	ENSG00000197329	57162	PELI1	2	64319785	64371588	2p13.3	1.72487
5	ENSG00000119862	29094	AC008074.2	2	64681102	64688515	2p14	-1.98002
6	ENSG00000119844	54812	AFTPH	2	64751464	64820139	2p14	-0.695905
7	ENSG00000179833	9792	SERTAD2	2	64858754	64977449	2p14	-3.67047
8	ENSG00000115902	6509	SLC1A4	2	65215578	65250999	2p15-p13	7.6326	+
9	ENSG00000011523	23177	CEP68	2	65283499	65314138	2p14	-6.36533
10	ENSG00000138069	5861	RAB1A	2	65297834	65357240	2p14	0.911222	+
11	ENSG00000138071	10097	ACTR2	2	65454886	65498387	2p14	8.02082	+
12	ENSG00000198369	200734	SPRED2	2	65537984	65659771	2p14	-0.217144
13	ENSG00000143995	4211	MEIS1	2	66660583	66799891	2p14-p13	53.7079	+
14	ENSG00000143971	54465	ETAA1	2	67624450	67637677	2p13-p15	-1.34534
15	ENSG00000197223	10438	C1D	2	68268261	68338080	2p13-p12	-0.309934
16	ENSG00000221823	116143	PPP3R1	2	68358067	68488362	2p14	2.21921	+
17	ENSG00000115946	56902	PNO1	2	68384975	68403370	2p14	3.96446	+
18	ENSG00000119865	25927	CNRIP1	2	68511302	68547183	2p14	-2.0641
19	ENSG00000115956	5341	PLEK	2	68592304	68624585	2p14	0.824624	+
20	ENSG00000169621	200558	APLF	2	68694692	68858004	2p14	1.60124	+
21	ENSG00000163219	9938	ARHGAP25	2	68906732	69053965	2p14	0.576721	+
22	ENSG00000163217	27302	BMP10	2	69092612	69098649	2p14	-0.915904
23	ENSG00000183607	200504	GKN2	2	69172363	69180102	2p14	0.267337	+
24	ENSG00000169605	56287	GKN1	2	69201704	69208106	2p14	-1.13342
25	ENSG00000169604	84168	ANTXR1	2	69240275	69476459	2p13.1	-1.55683
26	ENSG00000198380	2673	GFPT1	2	69552402	69614382	2p13	3.16996
27	ENSG00000169599	27247	NFU1	2	69622881	69664760	2p15-p13	5.89715
28	ENSG00000115977	22848	AAK1	2	69686397	69901481	2p14	-4.91095
29	ENSG00000196975	307	ANXA4	2	69947922	70053596	2p13	4.03935
Table S4. Details on chrmosome 15 for region 74701629-78526905. Column 1: probe-set id; column 2: Entrez Gene id; column 3: GeneCard id; column 4: chromosome; column 5: transcription start site; column 6: transcription end site; column 7: cytogenetic band; column 8: orignal statistic score; column 9: region status (+ up-regulated; - down-regulated).
	uid.reg	ncbi.entrez	genecard	chr.reg	start.reg	end.reg	band.reg	d.reg	hit.reg
1	ENSG00000138623	8482	SEMA7A	15	74701629	74726300	15q22.3-q23	-1.70586	-
2	ENSG00000138629	84993	UBL7	15	74738317	74753523	15q24.1	2.03396
3	ENSG00000179361	10620	ARID3B	15	74833545	74890472	15q24	-0.512373	-
4	ENSG00000179335	1198	CLK3	15	74900712	74922542	15q24	-3.89192	-
5	ENSG00000179151	80153	EDC3	15	74922898	74988384	15q24.1	0.8827
6	ENSG00000140465	1543	CYP1A1	15	75011882	75017951	15q24.1	-2.06203	-
7	ENSG00000140505	1544	CYP1A2	15	75041183	75048941	15q24.1	0.297954
8	ENSG00000103653	1445	CSK	15	75074424	75095539	15q23-q25	-3.33332	-
9	ENSG00000140506	79748	LMAN1L	15	75105056	75123592	15q24.1	1.80997
10	ENSG00000213578	594855	CPLX3	15	75118886	75124143	15q24.1	-3.62802	-
11	ENSG00000140497	10066	SCAMP2	15	75136070	75165719	15q23-q25	-1.30552	-
12	ENSG00000178802	4351	MPI	15	75182362	75191798	15q22-qter	1.48205
13	ENSG00000178761	57184	C15orf17	15	75192328	75199462	15q24.1	0.884948	+
14	ENSG00000178741	9377	COX5A	15	75212131	75230509	15q24.1	2.69491	+
15	ENSG00000178718	54913	RPP25	15	75247442	75249775	15q24.1	-2.5677	-
16	ENSG00000138621	60490	PPCDC	15	75315895	75343067	15q24.2	2.03992	+
17	ENSG00000167173	56905	C15orf39	15	75491232	75504510	15q24.2	0.572469	+
18	ENSG00000140365	54939	COMMD4	15	75628231	75634268	15q24.2	1.60464	+
19	ENSG00000140398	79661	NEIL1	15	75639330	75647592	15q24.2	-10.5449	-
20	ENSG00000140400	4123	MAN2C1	15	75648132	75660941	15q11-q13	-1.96804	-
21	ENSG00000169375	25942	SIN3A	15	75661719	75748124	15q24.2	-2.38795	-
22	ENSG00000169410	5780	PTPN9	15	75759461	75871630	15q24.2	2.64276	+
23	ENSG00000169371	10073	SNUPN	15	75890423	75918446	15q24.2	3.67392	+
24	ENSG00000177971	55272	IMP3	15	75931425	75941047	15q24	3.26692	+
25	ENSG00000173548	257364	SNX33	15	75940246	75954642	15q24.2	-0.325165	-
26	ENSG00000173546	1464	CSPG4	15	75966662	76005189	15q24.2	14.1556	+
27	ENSG00000182950	161753	ODF3L1	15	76016317	76020029	15q24.2	4.5677	+
28	ENSG00000140367	92912	UBE2Q2	15	76135621	76193419	15q24.2	4.00543	+
29	ENSG00000167196	26263	FBXO22	15	76196199	76227609	15q24.2	9.72396	+
30	ENSG00000169752	145957	NRG4	15	76233276	76304785	15q24.2	0.569788	+
31	ENSG00000169758	123591	C15orf27	15	76352177	76497304	15q24.2	1.01358	+
32	ENSG00000140374	2108	ETFA	15	76508632	76603810	15q23-q25	6.83633	+
33	ENSG00000159556	64843	ISL2	15	76629064	76634817	15q23	0.439514	+
34	ENSG00000117906	5955	RCN2	15	77223959	77242601	15q23	-1.28628	-
35	ENSG00000140368	9051	PSTPIP1	15	77287464	77329671	15q24-q25.1	-3.72119	-
36	ENSG00000140391	10099	TSPAN3	15	77336358	77363570	15q24.3	8.84615
37	ENSG00000173517	79834	AC107883.1	15	77400470	77544873	15q24.3	-3.79482	-
38	ENSG00000140382	10363	HMG20A	15	77712992	77777949	15q24	-2.09528	-
39	ENSG00000169783	84894	LINGO1	15	77905368	77924709	15q24.3	-3.36612	-
40	ENSG00000167202	23102	TBC1D2B	15	78276377	78370066	15q24.3-q25.1	0.267459
41	ENSG00000136425	10518	CIB2	15	78396947	78423886	15q24	-2.3219
42	ENSG00000166411	3419	IDH3A	15	78441662	78464291	15q25.1-q25.2	9.10961
43	ENSG00000103740	23205	ACSBG1	15	78459809	78526905	15q23-q24	-0.0769755
Table S5. Chromosome mean windows lengths (reference lengths; bp) for up and down-regulated genes using y = 4 neighbour genes. Mean length of all the designed windows for any given chromosome never exceed the 5 Mbps
Chromosome	Windows UP	Windows DOWN
1	1782456	2053771
2	3720133	2588818
3	3091021	2442929
4	4907170	3234928
5	3812122	2740858
6	3725910	2426234
7	2863575	2874167
8	3522399	3354604
9	2446468	3917944
10	2907621	2539845
11	1485592	2735591
12	1911874	1979446
13	4820005	3012412
14	2245457	1900640
15	1932945	2790301
16	1283239	2915156
17	910226	1831689
18	4720958	3470475
19	490168	2506377
20	1262849	2560576
21	2769986	2059688
22	581203	2683186
X	2489984	3302875
