# Supplementary material for: Statistical Test of Expression Pattern (STEPath): a new strategy to integrate gene expression data with genomic information in individual and meta-analysis studies
Source: BMC Bioinformatics. 2011 Apr 11;12:92. doi: 10.1186/1471-2105-12-92 (PMC3094239; doi:10.1186/1471-2105-12-92)
Supplement: Additional file 3 — LGMDs dataset data matrix. Text file containing data matrix for LGMD dataset gene set meta-analysis. [file 1471-2105-12-92-S3.TXT]

geneset	LGMD2A	LGMD2B	LGMD2I	nLGMD2A
BioCarta;Small Leucine-rich Proteoglycan (SLRP) molecules	4.123389678079	2.6139766744243	2.29582919249994	3.38808845306446
Complement Activation, Classical Pathway;Physiological Process	3.03029731180531	2.29582919249994	2.74378368163857	1.68144600450742
BioCarta;Inhibition of Matrix Metalloproteinases	3.18964339591411	2.71338077939631	3.81514122744664	2.34453536795325
Striated Muscle Contraction;Physiological Process	2.7627839869762	2.87710662294196	2.34453536795325	2.99792540357124
BioCarta;Classical Complement Pathway	2.99792540357124	2.38256513187144	2.83855745834727	2.29582919249994
GO:0016641;oxidoreductase activity, acting on the CH-NH2 group of donors, oxygen as acceptor	2.6139766744243	2.99792540357124	2.89745584687527	3.03029731180531
GO:0005863;striated muscle thick filament	3.34680590044743	2.14266562082513	2.0973212444063	3.6124211429754
GO:0005583;fibrillar collagen	4.83838214832575	2.94089346528084	2.71338077939631	4.83838214832575
GO:0031672;A band	3.34680590044743	2.14266562082513	2.0973212444063	3.6124211429754
GO:0005665;DNA-directed RNA polymerase II, core complex	3.54008938188535	3.72732064042769	4.48088591320238	0.931644867174038
GO:0005518;collagen binding	3.63950005340874	2.7627839869762	3.63950005340874	3.49483653122864
GO:0030880;RNA polymerase complex	3.54008938188535	3.72732064042769	4.48088591320238	1.19389037079066
GO:0005201;extracellular matrix structural constituent	2.51811858751382	2.08320349232248	2.17389224516014	3.30552334783040
GO:0019843;rRNA binding	3.16143836489654	0.931644867174038	1.83814700273252	2.43961510608923
GO:0005581;collagen	2.95840764134995	2.58466787490749	2.6139766744243	4.123389678079
GO:0007006;mitochondrial membrane organization and biogenesis	2.87710662294196	1.19389037079066	0.931644867174038	3.18964339591411
GO:0030004;cellular monovalent inorganic cation homeostasis	2.94089346528084	3.38808845306446	2.43961510608923	3.16143836489654
GO:0004372;glycine hydroxymethyltransferase activity	2.58466787490749	1.74812752007688	2.00877500271636	2.00877500271636
GO:0005089;Rho guanyl-nucleotide exchange factor activity	2.71338077939631	2.34453536795325	2.51811858751382	1.40797686711299
BioCarta;SARS Coronavirus Protease	2.29582919249994	2.89745584687527	2.58466787490749	2.11143899649012
GO:0015988;energy coupled proton transport, against electrochemical gradient	2.89745584687527	3.49483653122864	2.38256513187144	3.81514122744664
GO:0005044;scavenger receptor activity	2.43961510608923	2.95840764134995	2.99792540357124	2.24945764508789
GO:0031418;L-ascorbic acid binding	2.00877500271636	2.83855745834727	1.90921503124941	2.71338077939631
GO:0008443;phosphofructokinase activity	1.68144600450742	3.58534223254205	2.94089346528084	2.51811858751382
GO:0030137;COPI-coated vesicle	1.19389037079066	3.18964339591411	1.68144600450742	2.7627839869762
GO:0030663;COPI coated vesicle membrane	1.19389037079066	3.18964339591411	1.68144600450742	2.7627839869762
GO:0045454;cell redox homeostasis	3.81514122744664	4.123389678079	2.24945764508789	2.08320349232248
GO:0019902;phosphatase binding	1.90921503124941	4.83838214832575	1.19389037079066	2.38256513187144
GO:0030126;COPI vesicle coat	1.19389037079066	3.18964339591411	1.68144600450742	2.7627839869762
BioCyc;serine-isocitrate lyase pathway	1.83814700273252	1.83814700273252	3.03029731180531	2.58466787490749
BioCarta;Monocyte and its Surface Molecules	2.24945764508789	2.00877500271636	2.7627839869762	2.87710662294196
BioCarta;Neutrophil and Its Surface Molecules	2.38256513187144	2.43961510608923	3.16143836489654	1.90921503124941
BioCarta;Rab GTPases Mark Targets In The Endocytotic Machinery	1.74812752007688	1.90921503124941	3.18964339591411	2.6139766744243
GO:0005758;mitochondrial intermembrane space	2.0973212444063	1.54471143581020	3.34680590044743	2.91917465607805
GO:0008367;bacterial binding	2.83855745834727	3.03029731180531	3.58534223254205	1.83814700273252
GO:0005884;actin filament	2.34453536795325	2.51811858751382	2.87710662294196	2.17389224516014
GO:0051238;sequestering of metal ion	2.74378368163857	2.74378368163857	2.95840764134995	2.95840764134995
GO:0005542;folic acid binding	2.17389224516014	2.24945764508789	3.49483653122864	1.74812752007688
GO:0031970;organelle envelope lumen	2.0973212444063	1.54471143581020	3.34680590044743	2.91917465607805
BioCarta;Ion Channels and Their Functional Role in Vascular Endothelium	-3.50511667880833	-1.31637964863241	-2.25717364176652	-1.57172274653487
GO:0046486;glycerolipid metabolic process	-3.66208480624373	-2.30551016712455	-1.58104595455570	-2.44268621051197
GO:0006662;glycerol ether metabolic process	-3.66208480624373	-2.30551016712455	-1.58104595455570	-2.44268621051197
GO:0006521;regulation of amino acid metabolic process	-3.39972399970049	-1.59036916257654	-1.80835136928568	-2.73410536363074
GO:0008641;small protein activating enzyme activity	-4.86000215257173	-2.5359276025186	-2.6318445299705	-1.63792753921190
GO:0005528;FK506 binding	-4.19049149159471	-2.9190694915435	-3.26734685302880	-3.40113690722339
GO:0005527;macrolide binding	-4.19049149159471	-2.9190694915435	-3.26734685302880	-3.40113690722339
GO:0001932;regulation of protein amino acid phosphorylation	-3.39972399970049	-1.59036916257654	-1.80835136928568	-1.8604778253227
GO:0004839;ubiquitin activating enzyme activity	-4.86000215257173	-2.5359276025186	-2.6318445299705	-1.63792753921190
GO:0050730;regulation of peptidyl-tyrosine phosphorylation	-3.39972399970049	-1.59036916257654	-1.80835136928568	-2.04703123735225
GO:0030004;cellular monovalent inorganic cation homeostasis	-3.11060906307292	-4.61649497373631	-3.83248956186183	-1.31637964863241
GO:0008629;induction of apoptosis by intracellular signals	-3.18236118571111	-2.67542091906978	-2.86133851501766	-2.86133851501766
GO:0005542;folic acid binding	-3.83248956186183	-2.04703123735225	-1.31637964863241	-3.35233252034648
Complement Activation, Classical Pathway;Physiological Process	-1.17276836180625	-3.35233252034648	-1.68548591584725	-2.25717364176652
hsa00053;Ascorbate and aldarate metabolism	-1.76148874875240	-4.28468226056654	-3.40254981474629	-1.80835136928568
hsa04964;Proximal tubule bicarbonate reclamation	-2.73410536363074	-3.11060906307292	-2.35384669248258	-2.67542091906978
GO:0044242;cellular lipid catabolic process	-1.31637964863241	-3.50511667880833	-2.54032947649583	-3.18236118571111
GO:0043005;neuron projection	-2.86133851501766	-3.18236118571111	-1.17276836180625	-2.97680046806934
GO:0000082;G1/S transition of mitotic cell cycle	-2.97680046806934	-3.40254981474629	-2.97680046806934	-1.17276836180625
GO:0008366;axon ensheathment	-2.25717364176652	-5.10350933140714	-3.11060906307292	-1.76148874875240
GO:0042095;interferon-gamma biosynthetic process	-2.56429880868352	-3.96439514224235	-4.45058861715142	-4.19049149159471
GO:0004623;phospholipase A2 activity	-1.57172274653487	-3.66603229572496	-2.53152572854137	-3.50511667880833
GO:0009975;cyclase activity	-2.35384669248258	-2.73410536363074	-2.04703123735225	-3.66603229572496
GO:0046466;membrane lipid catabolic process	-1.59036916257654	-3.6581373167625	-2.73410536363074	-3.11060906307292
GO:0045072;regulation of interferon-gamma biosynthetic process	-2.56429880868352	-3.96439514224235	-4.45058861715142	-4.19049149159471
Alanine and aspartate metabolism;Metabolic Process	-1.80835136928568	-1.8604778253227	-3.39972399970049	-2.58826814087121
GO:0016500;protein-hormone receptor activity	-1.68548591584725	-1.17276836180625	-5.10350933140714	-3.83248956186183
GO:0042348;NF-kappaB import into nucleus	-1.95375453133747	-1.78492005901904	-3.66208480624373	-4.86000215257173
GO:0042345;regulation of NF-kappaB import into nucleus	-1.95375453133747	-1.78492005901904	-3.66208480624373	-4.86000215257173
GO:0051537;2 iron, 2 sulfur cluster binding	-2.53152572854137	-2.58826814087121	-3.50511667880833	-2.54032947649583
GO:0016667;oxidoreductase activity, acting on sulfur group of donors	-2.67542091906978	-3.39972399970049	-4.09630072262288	-3.6581373167625
