# Supplementary material for: Statistical Test of Expression Pattern (STEPath): a new strategy to integrate gene expression data with genomic information in individual and meta-analysis studies
Source: BMC Bioinformatics. 2011 Apr 11;12:92. doi: 10.1186/1471-2105-12-92 (PMC3094239; doi:10.1186/1471-2105-12-92)
Supplement: Additional file 4 — Muscle disease dataset data matrix. Text file containing data matrix for muscular disease dataset gene set meta-analysis. [file 1471-2105-12-92-S4.TXT]

gene set	AQM	SPG4	FSHD	X_EDMD	AD_EDMD	BMD	DMD	LGMD2A	LGMD2B	LGMD2I	ALS	nLGMD2A
BioCarta;Cell Cycle G2/M Checkpoint	3.3265984060474	1.30355531357750	2.34424089214124	1.89790267643404	1.74182084339251	1.62196850084041	1.67052921963745	1.53225892377309	1.48656698263186	1.76597200996805	1.54946230956163	1.00804026794686
BioCarta;ATM Signaling Pathway	3.19525442777574	1.03558756379326	1.83606265286333	2.37417271348984	1.67247352290314	1.25685582692018	1.40434563027102	1.06773565982422	1.29393806653408	1.39175396416368	1.60267769271587	0.849327444857844
BioCarta;Rho cell motility signaling pathway	2.97271091047118	1.78564557241438	2.41366556266708	1.76597200996805	2.16160538890707	1.73092643691968	1.65754388860573	1.79787636850704	1.81003012970835	1.78900178893395	3.11334569932761	1.22000411294133
BioCarta;mCalpain and friends in Cell motility	3.3699968568665	1.55319319596086	1.22590338292432	1.33800387491410	1.81479196184264	1.61640719439281	1.47766392059671	1.22590338292432	2.25285583473168	1.66027024772499	2.40883950838957	2.32549182361785
Fatty Acid Biosynthesis;Metabolic Process	3.67889731480285	1.07495168682061	1.61996790252938	2.35297733775686	2.60496303291139	1.34196480707690	1.69344954404203	1.94786937665578	1.33743319818277	1.40053830637915	2.30853498283905	3.36352060208429
GO:0044242;cellular lipid catabolic process	2.84832962849775	1.68804153743548	2.54469165053491	1.94203597359555	1.04329545434248	1.62946509169452	1.45329688677731	1.23561015733109	1.11186379372362	1.45706903972460	1.31992235201070	1.55388730553509
GO:0004861;cyclin-dependent protein kinase inhibitor activity	4.70567591088361	0.993663528018169	0.329549885244623	0.866006799077408	2.59229248838182	1.14526167210151	0.788858299785675	1.21157754619136	1.48010439403286	0.919984099759988	1.46417549398385	1.34605145482331
GO:0003711;transcription elongation regulator activity	3.52771039977221	1.79338417663883	2.68138987913043	1.58725521539629	2.90613962368289	1.32202308381472	2.38220970502738	1.84941375623452	2.05703610801982	1.03607316079823	2.75387569224274	1.64196725423062
GO:0005884;actin filament	3.60385334048543	1.88093149754408	1.9641834051892	1.80738216086877	2.16668468506757	2.42682173245708	2.18483780315773	2.41366556266708	2.61847856231088	3.07225926861632	2.52361451004508	1.72813234084988
GO:0005544;calcium-dependent phospholipid binding	3.29230955238794	1.37656279639489	1.96860093605751	2.51018405874237	2.63184998522838	1.66346872409557	2.04783540793903	1.74461198526609	1.77298455536527	1.96759906010633	1.82091352512115	2.14390079602547
GO:0007611;learning and/or memory	2.70257585039583	1.48010439403286	1.92506725583422	2.16244756953686	1.78669996091591	1.51791598320163	1.56924730883619	1.54358222213887	1.61640719439281	1.24139498652413	1.51334909891521	1.86071912548129
GO:0006957;complement activation, alternative pathway	3.22915858627338	1.69543836981053	1.23561015733109	1.10154215639782	1.65892044590155	1.31150052545623	1.60428852306033	1.80190226822284	1.79338417663883	1.48162955264009	1.12854242495073	2.22442056441389
GO:0006706;steroid catabolic process	5.19586391416356	0.576216770228153	2.24029378537224	1.87370322048472	1.00019709000737	1.39060116160370	1.22590338292432	1.10719233088451	1.16229610512872	1.62386153331211	1.97459174326462	1.35429427126913
GO:0005605;basal lamina	2.68138987913043	1.98062358009812	1.28919426126717	1.57915934926449	1.77889776764790	1.81415492912051	1.7765226996582	1.58194321791205	1.76876477027644	1.49678974471354	1.73271399690192	2.90297875327667
GO:0050708;regulation of protein secretion	3.81260952046135	2.21169791300278	2.18483780315773	0.958461064268628	1.88590196187177	1.16762334233057	1.17684189921722	1.26926842422429	1.56519785598299	1.78087885773039	2.13239289516648	1.72260136817344
GO:0006094;gluconeogenesis	2.72046167094167	1.73637160318228	0.592688482112662	1.61798090421315	3.36816405394087	2.25285583473168	1.06173538456991	2.17414735945025	1.57725169083641	1.37802768880857	1.13881794745967	1.22483418398350
GO:0004198;calcium-dependent cysteine-type endopeptidase activity	3.94020000498922	2.59610225563864	1.16526856622564	1.46974768099210	2.38904868259686	2.16412239667609	3.29230955238794	1.88789890697647	1.6003032797016	1.57274388167817	2.53578663227618	3.47425959818724
GO:0016877;ligase activity, forming carbon-sulfur bonds	3.16286353258141	1.13404855399326	2.1303862398554	1.47535896684255	1.96214977438929	0.744179921664714	1.79119712492978	0.90941741491146	0.802961338955158	1.05826551884808	1.98235114501645	1.15812910859269
GO:0008629;induction of apoptosis by intracellular signals	3.47873751646163	1.99649998298787	0.930362562018554	1.74328249265225	2.53153678314805	1.04850396103730	1.78326672047379	1.48409477525677	1.04850396103730	0.939394114830468	1.59583835088128	1.31558628424940
GO:0005744;mitochondrial inner membrane presequence translocase complex	4.31633437838686	2.6358147717329	NA	NA	0.679550268766998	1.34817271559272	1.66187250904485	2.76709764962955	1.44193964771884	1.12375984861771	0.0531874687723686	2.96196571155028
BioCarta;Transcription factor CREB and its extracellular signals	1.64425800850086	2.45399971644077	1.93765911876968	1.26574801547794	1.43318485349951	1.85607624126392	1.55681934251146	2.35934585362907	2.45399971644077	1.90692910756866	1.80100199874341	1.07796966514903
BioCarta;Repression of Pain Sensation by the Transcriptional Regulator DREAM	2.16862320293720	2.70321369729832	0.89754683094975	0.903478643811279	0.857553171258238	1.19033954187987	1.19789629733539	2.33465531202354	2.51243670854291	1.65620064122330	1.96178978777581	1.95693103472620
BioCarta;Visceral Fat Deposits and the Metabolic Syndrome	1.27789830972326	2.4856745513297	0.788858299785675	1.91491885358555	2.65730189331328	0.612102860201282	1.06773565982422	1.31546538254906	1.00656482259149	1.84784214058143	2.22153402773991	0.109314541976749
IL-4 signaling pathway;Cellular Process	2.14661893829532	2.32586690963276	2.19722509041557	1.65620064122330	1.83961500728973	1.66744384579220	1.70839056977052	1.68486505985334	2.06391613669151	2.15226777397100	1.97059336732765	1.44120414716460
BioCarta;Transcription Regulation by Methyltransferase of CARM1	1.06173538456991	2.90800751917578	2.23016945584697	0.539363755783895	2.24376958156137	0.692936045592353	0.841772510350602	1.17684189921722	1.49458781449069	1.66511927878153	2.48654439682004	1.08799095541834
BioCarta;Phospholipids as signalling intermediaries	1.73474096599019	2.51243670854291	1.40434563027102	1.39175396416368	1.60001722767585	1.57116776369474	1.51520403837656	1.64425800850086	1.59298775749140	1.61798090421315	1.77416552295279	1.67474000019729
hsa00510;N-Glycan biosynthesis	2.45261902659011	2.28116930510224	1.56924730883619	2.41914920577136	1.67924325072309	1.80250225581432	1.80870864809464	1.56924730883619	1.62946509169452	1.74802701902764	2.06522716530319	1.50433034377096
hsa04330;Notch signaling pathway	1.67667060476556	2.58019490556572	1.94786937665578	1.80362645148581	2.10592561417885	1.81003012970835	1.70010648639557	1.50951375128221	1.68804153743548	1.73310415214207	1.927931728556	1.77153679978604
BioCarta;Role of MEF2D in T-cell Apoptosis	3.04650454144802	3.32733922601199	1.75798989820929	1.62386153331211	1.18549548681849	1.27283202426417	1.32464701239646	1.29987701316008	0.903433959881	0.743536466715912	1.86772108533316	1.64854779552059
BioCarta;Cell to Cell Adhesion Signaling	1.77179912287193	3.81388376484854	2.00295622073468	0.505140357309642	1.71981531201536	1.80565514862420	1.72913211867663	1.15975110531796	1.31150052545623	2.82229050927286	2.36795526125204	2.0516969358017
BioCarta;Role of PPAR-gamma Coactivators in Obesity and Thermogenesis	1.50049933366083	3.11211228518252	0.90941741491146	0.939394114830468	1.61119357579139	0.958156903130033	0.680282516624292	1.70010648639557	1.35762465762228	3.19437160568431	0.968024096677011	0.97946203991986
IL-9 Signaling Pathway;Cellular Process	2.3753325376681	2.49983636155954	2.69272002274182	2.15714924970191	1.84621633067151	1.41759627228694	1.80464271753812	1.57496926920688	1.99649998298787	1.87370322048472	1.79556299086498	1.66038223031691
GO:0030374;ligand-dependent nuclear receptor transcription coactivator activity	2.39140252474725	3.67974627752739	1.50049933366083	0.77962571781534	1.10781747538056	0.541237917963719	0.489595265318868	0.0411511841527095	0.763697069411717	0.669742731327496	2.24667133318576	1.43344673693109
GO:0016566;specific transcriptional repressor activity	1.97279285201132	2.77895348643450	2.59483713443867	1.66511927878153	1.39670748928312	1.4081293369973	1.24566665274872	3.07314023037099	2.68304620964961	1.73838715968691	2.68469630163575	1.52518368174895
GO:0005732;small nucleolar ribonucleoprotein complex	0.788858299785675	2.82553251066747	0.770810227719051	NA	NA	0.670510607160302	NA	0.999857184234768	0.576216770228153	NA	0.559807098689725	2.20963988741595
GO:0051091;positive regulation of transcription factor activity	2.6066864235627	2.64848271410523	2.30610583166612	1.41002477341606	1.79440293462447	0.866070325572648	1.37334015741500	1.05440621564999	1.03558756379326	1.27391865230663	1.70478399233548	1.30837783895239
GO:0005758;mitochondrial intermembrane space	1.43599976445970	2.47302069906819	0.47416817198339	1.37406650013893	0.779453457216231	1.09463654594280	0.993799708373419	1.96639680896492	1.64982184575119	3.56427289844647	2.16775109856563	2.34058358511169
GO:0000059;protein import into nucleus, docking	1.99466123197835	2.79466117250764	0.841772510350602	0.849690993819016	1.66751788844390	1.48010439403286	1.01367225150287	0.788858299785675	1.19033954187987	0.802536073873801	2.05873328526403	1.13704630564778
GO:0015631;tubulin binding	2.09362397255838	2.33597834203585	1.71718173147478	1.45706903972460	1.38933293724481	1.33743319818277	1.41381347197343	1.50049933366083	1.27283202426417	1.23126152761637	2.54651728070185	1.33626560670947
GO:0006268;DNA unwinding during replication	2.41981081267719	2.84948656022985	0.948252404503481	1.02142370411091	1.32104083517904	1.36795017523866	1.09499747372574	1.13970138717278	1.65888206713011	1.66872496671756	1.04245481384215	1.21009450616309
GO:0005100;Rho GTPase activator activity	2.56266589614705	2.42046992295319	1.57496926920688	2.28776425854086	2.38079968234878	2.21169791300278	2.45261902659011	2.21882301068042	2.21169791300278	2.2610701899185	2.90862546074812	2.17861343384200
GO:0006000;fructose metabolic process	1.7765226996582	2.53473018393159	2.61765245239197	2.22931445097159	1.25444104526481	2.06391613669151	1.61996790252938	2.07890242364505	2.16412239667609	2.27089683049904	2.45537520595302	2.05985291975354
GO:0005254;chloride channel activity	2.22243374165541	2.44075083854806	2.71093547980431	1.88497389826817	2.05610190909713	2.04286800211222	1.81501831331653	1.30830608231242	1.54652781310254	1.67432253379089	1.90459280969967	0.667403799193086
GO:0004221;ubiquitin thiolesterase activity	1.94786937665578	3.06112147415570	1.21639009306607	2.38513429089674	1.26626682258187	1.24520024631514	1.08650385241701	1.36882621302598	1.24520024631514	1.42376087108967	2.38867387078644	1.60185225490825
GO:0004033;aldo-keto reductase activity	1.60428852306033	4.70641234660157	0.87443997134244	0.8291704410158	2.23381714945936	0.401317069934543	1.25349371080758	1.11731325085679	0.645568253682966	0.539363755783895	0.594319503115784	1.29984410855358
GO:0006081;aldehyde metabolic process	1.40434563027102	3.9411618685786	0.81680938487477	0.717832134098795	1.30940065020128	0.19110795774767	0.770810227719051	0.329549885244623	-0.0390248339363912	0.170891971463375	0.817180088963504	2.29772507902039
GO:0016885;ligase activity, forming carbon-carbon bonds	2.63449817281174	3.16446067586118	2.06260015144992	1.68167655015916	2.26980377864603	1.00656482259149	0.522715794490364	1.53604593141218	2.38291072573646	0.505140357309642	0.999519838957627	3.28101830207051
GO:0004840;ubiquitin-protein ligase activity	1.23561015733109	2.69333300772458	1.76972352169918	1.64532436180832	0.948519554567856	1.44882687144558	1.32047947925996	1.80464271753812	2.02688210980991	1.58315893745290	1.48902987849142	1.89417545710151
GO:0030140;trans-Golgi network transport vesicle	2.02173161807777	2.35976044535163	2.31559830075782	1.17395191879831	1.34652552954724	1.55876647187341	1.28919426126717	1.67667060476556	1.39060116160370	1.33800387491410	1.58767178603461	2.13513213174957
GO:0051059;NF-kappaB binding	3.11087420784596	4.05701318975095	2.38220970502738	1.40053830637915	1.92816085570079	1.44193964771884	1.92506725583422	0.841772510350602	0.718642372537097	0.610406316433334	1.63227173405303	2.15682013879989
GO:0008639;small conjugating protein ligase activity	1.38818710869480	2.75345839041191	1.76972352169918	1.64532436180832	0.9305320131512	1.26471627455804	1.23561015733109	1.65754388860573	2.02688210980991	1.58315893745290	1.57308098520166	2.02519425400018
GO:0030134;ER to Golgi transport vesicle	2.29734749009531	2.54560618791099	2.15815599310770	2.47523586931957	2.44984192745974	1.72527140143522	1.93123550444483	0.89754683094975	1.46181828318960	1.13478947556696	2.93771622711827	2.10625250736349
GO:0004331;fructose-2,6-bisphosphate 2-phosphatase activity	1.05440621564999	2.88371299750829	1.640449565933	1.35963439047323	0.62832143231309	3.81388376484854	2.1303862398554	3.16286353258141	3.23005864228390	3.32585477994659	0.789165451400592	1.92130423243019
GO:0008017;microtubule binding	1.97888948374342	2.29034706873518	1.70839056977052	1.29548063864481	1.19931934454360	1.54652781310254	1.46568099752386	1.32047947925996	1.42603663812853	1.26574801547794	2.79550448184743	1.12626186638405
GO:0007090;regulation of S phase of mitotic cell cycle	0.770810227719051	3.19613391846306	3.94020000498922	2.13583176360412	2.22845620129592	1.38409807754039	1.82363677439508	1.90014115202576	1.67232666405576	1.07569760760065	1.85735829449014	-0.523345882377155
GO:0006891;intra-Golgi vesicle-mediated transport	2.52182729461630	3.50380780400577	2.02930108112566	1.23126152761637	1.02915470884576	1.56519785598299	1.05440621564999	0.659616242750826	1.38409807754039	1.36970556913826	1.88221068064617	1.74959574978307
GO:0046966;thyroid hormone receptor binding	1.94310952004344	2.38291072573646	1.60428852306033	0.743536466715912	1.01410053245398	1.07495168682061	0.659616242750826	0.857643026011291	1.45569357777428	0.958461064268628	1.88988355569095	1.70630219880482
GO:0035035;histone acetyltransferase binding	2.59483713443867	2.56428013587349	1.91604270999468	2.05362246742636	2.41229977229958	1.06438324498706	1.97279285201132	1.01367225150287	1.06438324498706	0.692092677881781	3.32807725569422	1.60736467400583
GO:0000084;S phase of mitotic cell cycle	1.16252651663422	2.73331920444503	3.31023863182946	2.70972666388347	2.32684639075985	1.22536777477566	2.06605067665142	1.55401068680278	1.67232666405576	1.07569760760065	2.62821398620871	0.81548955048988
GO:0004843;ubiquitin-specific protease activity	1.85990697760158	3.06112147415570	1.21639009306607	2.38513429089674	1.26626682258187	1.24520024631514	1.08650385241701	1.36882621302598	1.24520024631514	1.42376087108967	2.38867387078644	1.59471192814381
GO:0000792;heterochromatin	1.29987701316008	3.23005864228390	1.52237628963689	0.574514089212194	0.755415702088136	0.576216770228153	0.592688482112662	0.629953451150997	0.692936045592353	1.46320595384563	0.491396545519998	1.32499311452805
GO:0005769;early endosome	1.51520403837656	2.39257278400503	2.42614634012942	1.05826551884808	1.12998528769392	1.53316945300299	1.30830608231242	1.41381347197343	0.919825502050104	1.34936369280921	1.6180931003666	1.77622707830001
GO:0044247;cellular polysaccharide catabolic process	2.24816908832047	2.99262227640886	1.68981662784902	2.55130500313430	1.64316521171262	1.69876056085301	1.49568669838262	2.47231782491155	2.54023074044492	1.86118855973431	1.44138271578289	-0.197050320242846
GO:0016706;oxidoreductase activity, acting on paired donors, with incorporation or reduction of molecular oxygen, 2-oxoglutarate as one donor, and incorporation of one atom each of oxygen into both donors	1.93765911876968	2.43250629738146	2.21049659899107	1.54877193175476	1.23680861215147	2.22557735760173	1.74461198526609	1.61996790252938	2.31687173300810	1.79630467375750	0.947987266868971	1.82995573861466
GO:0004707;MAP kinase activity	1.48409477525677	2.34542104304821	2.47593455600881	2.04654354068141	1.06197746944504	1.15538812480938	1.29987701316008	1.80870864809464	1.70244965210697	1.89129793229215	1.71456798958235	-0.590599491187435
GO:0000272;polysaccharide catabolic process	2.24816908832047	2.99262227640886	1.68981662784902	2.55130500313430	1.64316521171262	1.69876056085301	1.49568669838262	2.47231782491155	2.54023074044492	1.86118855973431	1.44138271578289	-0.197050320242846
GO:0005253;anion channel activity	2.22243374165541	2.4143445924064	2.71093547980431	1.88497389826817	2.05610190909713	1.90237118053976	1.81501831331653	1.22067206639409	1.44882687144558	1.55483127420091	1.84671748556685	1.26075673334011
GO:0005247;voltage-gated chloride channel activity	2.42614634012942	2.93650868587272	3.11087420784596	2.32354083386053	2.87876375521343	2.11035986696116	2.28002610994518	1.26121801545325	1.32757069633914	1.46974768099210	2.58145811753386	0.865813298833287
GO:0045930;negative regulation of mitotic cell cycle	0.87443997134244	5.19586391416356	2.77836290769410	2.18397817975219	3.00678951085171	1.51143504335119	2.68138987913043	2.25180063159231	2.08062261979454	1.33417317500883	1.95756735788471	0.95938753210458
GO:0030176;integral to endoplasmic reticulum membrane	2.26289170933189	2.37648798515135	1.31546538254906	1.57274388167817	1.09572343852634	1.39866967498542	1.55108318581484	1.28919426126717	1.46822399090401	1.32867408011816	1.66505892703687	1.57841438981350
GO:0006564;L-serine biosynthetic process	0.629953451150997	4.31732163628993	1.15145985018393	0.692092677881781	1.29072175740366	-0.0390248339363912	0.81680938487477	1.38113508340592	0.670510607160302	0.644349194264183	4.95150496135695	2.40883950838957
GO:0051320;S phase	1.16252651663422	2.73331920444503	3.31023863182946	2.70972666388347	2.32684639075985	1.22536777477566	2.06605067665142	1.55401068680278	1.67232666405576	1.07569760760065	2.62821398620871	0.81548955048988
GO:0051427;hormone receptor binding	2.32024777434080	2.31205997829096	1.85233563322335	1.12962252248718	1.21741287342654	1.49011620234582	1.27337431122676	1.24959038941212	1.26071069216316	1.30048696360725	2.10012629596135	1.17902855346784
GO:0051090;regulation of transcription factor activity	2.18944924187153	2.68304620964961	2.07890242364505	1.24139498652413	1.57081912930210	1.11186379372362	1.38113508340592	1.27789830972326	1.34817271559272	1.74328249265225	1.52061771354525	1.02280995104453
GO:0031970;organelle envelope lumen	1.43599976445970	2.47302069906819	0.47416817198339	1.37406650013893	0.779453457216231	1.09463654594280	0.993799708373419	1.96639680896492	1.64982184575119	3.56427289844647	2.16775109856563	2.34058358511169
GO:0005913;cell-cell adherens junction	1.73990124086225	3.29389824043799	2.57892691774893	2.25074143147136	2.67805836043911	2.89397677740397	2.10888737092066	2.6066864235627	3.67974627752739	2.93407988132201	2.03789573423856	1.88066359560637
GO:0030133;transport vesicle	2.1207093626538	2.40180308825506	2.21882301068042	1.63217730030176	1.77345747677475	1.43497194321309	1.54358222213887	1.42295916938936	1.4081293369973	1.25781410247167	2.08233633686249	2.28938080247448
GO:0000118;histone deacetylase complex	1.12926112879351	2.36701557391878	1.38113508340592	1.34287182704228	1.17108556267895	1.30355531357750	1.15975110531796	2.18483780315773	1.6113532994378	1.56030659064205	2.12233194906404	2.15198258010478
GO:0035257;nuclear hormone receptor binding	2.32024777434080	2.31205997829096	1.85233563322335	1.12962252248718	1.21741287342654	1.49011620234582	1.27337431122676	1.24959038941212	1.26071069216316	1.30048696360725	2.10012629596135	1.17902855346784
GO:0006700;C21-steroid hormone biosynthetic process	0.841772510350602	3.37090807115121	0.558006684191624	1.45058033729200	0.988036161238287	1.98062358009812	0.453701225260135	2.34424089214124	2.04286800211222	1.89790267643404	1.42910251564834	0.372205049860195
BioCyc;glyoxylate cycle II	2.43987807903575	0.958156903130033	3.3699968568665	2.22408880013383	1.86247500555636	1.33336421291924	1.77179912287193	0.592688482112662	0.612102860201282	1.11250544916889	1.93428699199306	2.62514073603491
BioCarta;cdc25 and chk1 Regulatory Pathway in response to DNA damage	3.44033974145103	1.12293843146423	4.70567591088361	2.08535062842743	1.38250720557383	1.83817320694389	1.56269897114457	1.52850916173753	1.78564557241438	1.91927509600947	1.78801546446066	1.05029405349881
BioCarta;NFkB activation by Nontypeable Hemophilus influenzae	2.12522079653423	1.81415492912051	2.97271091047118	1.98490259877874	1.52961855267201	1.55319319596086	1.48409477525677	2.42614634012942	1.81415492912051	1.83394410425973	1.29866400436118	1.51811129470731
BioCarta;Endocytotic role of NDK, Phosphins and Dynamin	1.87964747821098	1.87140396657640	4.31633437838686	1.89129793229215	1.54581942036742	1.88500952801386	1.75060697320008	2.23532803432611	2.93650868587272	1.00692949232421	2.04417026274579	0.778582254186252
hsa00532;Glycosaminoglycan biosynthesis - chondroitin sulfate	2.01308184471238	1.98828207149784	3.22915858627338	1.93611651187413	3.15965106222741	1.46181828318960	1.89276167870131	1.59012638681083	1.63882399290592	1.84148362552422	3.19701009656775	1.69843546852028
hsa00250;Alanine, aspartate and glutamate metabolism	1.75060697320008	1.38409807754039	3.00957948934889	2.53260528214759	1.31625376716616	1.12293843146423	1.63549810786201	1.15145985018393	1.09227453524262	1.14617119304378	2.20534353178051	2.12383530444992
GO:0046519;sphingoid metabolic process	1.56924730883619	1.73092643691968	3.19525442777574	2.34305627096569	1.53803025792577	1.82531755318030	1.66628375942015	1.43113596748914	1.30355531357750	1.8119665039886	1.66859956272405	3.20549639948905
GO:0009411;response to UV	2.57892691774893	2.65963232263055	3.81260952046135	2.15226777397100	2.35169153409064	0.645568253682966	0.756015461354905	1.09026452222821	1.34196480707690	1.04894639866273	1.72693712622760	1.80469754139259
GO:0051539;4 iron, 4 sulfur cluster binding	2.16328656611890	1.866423371186	3.16286353258141	2.09948950836032	5.19586391416356	0.718642372537097	2.53366974145338	-0.136036050632022	0.401317069934543	0.394121769518437	1.48253567547866	1.81807824240786
GO:0015036;disulfide oxidoreductase activity	2.74384830285741	1.56519785598299	4.05635667670276	1.96316851557599	2.02572774271641	1.85097944126250	1.96860093605751	1.73474096599019	1.58481290628288	1.56721134736594	1.41189879247415	2.25166149200335
GO:0048598;embryonic morphogenesis	1.17684189921722	2.12607257195864	5.19586391416356	0.473233196629726	1.08294912742720	1.93919590450715	1.11731325085679	2.03577719432065	1.98828207149784	1.17395191879831	2.15035198014649	4.70044185625994
GO:0003735;structural constituent of ribosome	1.75798989820929	1.04850396103730	3.44033974145103	1.09251619362549	0.730869746920034	0.919825502050104	1.16526856622564	0.680282516624292	0.866070325572648	0.903478643811279	1.02823746022532	1.51149404506398
GO:0005212;structural constituent of eye lens	1.80190226822284	1.71938832943332	3.60385334048543	1.07569760760065	2.41848508802338	0.903433959881	1.04287354497984	0.968356055221032	0.958156903130033	1.72192102315963	0.98753588220893	0.903614750035687
GO:0006672;ceramide metabolic process	1.78326672047379	1.49458781449069	3.67889731480285	2.39973238012673	1.62185693468960	1.77819416884695	1.68486505985334	1.17052529571725	1.07495168682061	1.38547882445471	1.81524295969457	3.20549639948905
BioCarta;Y branching of actin filaments	0.89754683094975	1.17338189250589	2.40076969138194	3.36908219101251	1.76025916115765	2.15373463902633	2.01308184471238	1.67052921963745	2.35976044535163	2.53260528214759	1.92201256422076	1.1489415729254
BioCyc;colanic acid building blocks biosynthesis	1.09499747372574	1.36795017523866	2.40749959150424	3.32585477994659	3.28911408875785	1.28279751708730	1.18417188352796	0.87443997134244	1.23017009190513	1.60240567343836	2.24176997707662	2.08398784526780
GO:0042992;negative regulation of transcription factor import into nucleus	0.958308696212431	1.92958049973071	1.07532394218154	3.8753903468042	0.472294672982498	2.39724753037273	0.919904651001729	1.33771799715644	2.76047419739144	1.52326057363752	0.7190452029471	0.516248369577983
GO:0046875;ephrin receptor binding	NA	1.09227453524262	1.87488179568487	3.00818714212539	1.75398343314835	1.68804153743548	1.34534303125193	1.95984220196593	1.84497944902439	1.68167655015916	0.84200717086002	1.28900413598046
GO:0042994;cytoplasmic sequestering of transcription factor	0.958308696212431	1.92958049973071	1.07532394218154	3.8753903468042	0.472294672982498	2.39724753037273	0.919904651001729	1.33771799715644	2.76047419739144	1.52326057363752	0.7190452029471	0.516248369577983
GO:0051537;2 iron, 2 sulfur cluster binding	1.18417188352796	1.29393806653408	1.33600273061047	3.29071484658012	1.17746073007590	0.93919154152381	0.329549885244623	1.38818710869480	0.541237917963719	1.54069957445645	1.30721975975606	2.81241544755365
GO:0004364;glutathione transferase activity	NA	1.45569357777428	1.42295916938936	3.16126033951649	1.11811487874260	1.08629461582221	1.53604593141218	0.453701225260135	0.779968288893569	0.473233196629726	1.76138416192046	2.77416549940506
GO:0006471;protein amino acid ADP-ribosylation	2.00295622073468	1.32757069633914	2.23532803432611	2.89315380754624	1.82638069349272	1.17338189250589	1.62664783821177	1.06173538456991	1.15538812480938	1.47535896684255	1.96620171673638	1.66524206336551
GO:0046823;negative regulation of nucleocytoplasmic transport	0.958308696212431	1.92958049973071	1.07532394218154	3.8753903468042	0.472294672982498	2.39724753037273	0.919904651001729	1.33771799715644	2.76047419739144	1.52326057363752	0.646174339721683	0.624186671943103
GO:0008171;O-methyltransferase activity	0.453701225260135	1.16762334233057	2.84832962849775	5.19586391416356	1.60591157982106	5.19586391416356	1.97888948374342	2.77836290769410	3.04782875770263	2.75261904468397	1.15930160367352	2.84010699109144
GO:0030595;leukocyte chemotaxis	1.07532394218154	1.35198030153025	0.718238019138777	3.21118607985674	1.48239647300236	2.61301591047206	1.72070431255316	1.77938037278736	2.40516168935383	2.18139366823387	2.02126474060144	1.81122552534587
GO:0051220;cytoplasmic sequestering of protein	0.958308696212431	1.92958049973071	1.07532394218154	3.8753903468042	0.472294672982498	2.39724753037273	0.919904651001729	1.33771799715644	2.76047419739144	1.52326057363752	0.7190452029471	0.516248369577983
GO:0051224;negative regulation of protein transport	0.958308696212431	1.92958049973071	1.07532394218154	3.8753903468042	0.472294672982498	2.39724753037273	0.919904651001729	1.33771799715644	2.76047419739144	1.52326057363752	0.646174339721683	0.624186671943103
GO:0015450;P-P-bond-hydrolysis-driven protein transmembrane transporter activity	1.01367225150287	2.42682173245708	1.49120663328474	3.52696207584545	0.874408087665122	1.02096859662704	1.17052529571725	1.09499747372574	1.05795735712857	0.849690993819016	0.909298915068632	2.78779837925971
GO:0005540;hyaluronic acid binding	1.87488179568487	2.08062261979454	2.43192379940576	2.97119332555865	2.82066028086760	1.91716232543623	2.29734749009531	1.92019103527865	2.29841853176777	1.96316851557599	2.29948553938498	1.73389791625134
GO:0042308;negative regulation of protein import into nucleus	0.958308696212431	1.92958049973071	1.07532394218154	3.8753903468042	0.472294672982498	2.39724753037273	0.919904651001729	1.33771799715644	2.76047419739144	1.52326057363752	0.7190452029471	0.516248369577983
GO:0045185;maintenance of protein location	1.89276167870131	1.96519446503029	1.53225892377309	2.93407988132201	1.80020730499267	2.53473018393159	1.90014115202576	1.47201278845802	2.15373463902633	1.76180162249641	1.69120605088359	1.11445991690445
GO:0050900;leukocyte migration	1.07532394218154	1.35198030153025	0.718238019138777	3.21118607985674	1.48239647300236	2.61301591047206	1.72070431255316	1.77938037278736	2.40516168935383	2.18139366823387	2.02126474060144	1.81122552534587
GO:0045058;T cell selection	1.26926842422429	2.61847856231088	1.95413482146671	3.47810508319885	2.15153016630561	2.65963232263055	1.9092047529662	2.48480141719857	2.36701557391878	3.00818714212539	0.93019438735395	-0.429087768523352
BioCarta;Regulation of eIF2	1.96860093605751	1.47408858880510	0.629953451150997	1.03607316079823	3.47747024980984	0.507026623543888	1.85990697760158	0.704907934555012	0.19110795774767	NA	1.35099174198871	1.19577919131138
GO:0050864;regulation of B cell activation	2.54469165053491	2.14848898095850	1.92019103527865	2.29627239144681	4.31434862245282	2.69333300772458	1.95984220196593	1.82949723495932	1.77819416884695	2.28776425854086	1.36225919482779	0.885998094028037
GO:0051540;metal cluster binding	1.84646785548193	1.77534188755389	2.12291752625395	2.65252854518008	3.63955157082177	0.770961279343338	1.58603175241887	0.506085273287099	0.490497604740378	0.77065860392952	1.39774063790831	1.85299620950365
GO:0016679;oxidoreductase activity, acting on diphenols and related substances as donors	0.522715794490364	0.670510607160302	1.25349371080758	1.52667507171292	3.93826532680186	1.58481290628288	2.41366556266708	2.88206948730703	1.17338189250589	1.16275780091057	3.04914798632539	1.62365802272184
GO:0005583;fibrillar collagen	1.15145985018393	0.977964062891385	2.3753325376681	2.90676461396776	3.22734822693535	4.70641234660157	5.19586391416356	5.19586391416356	3.16446067586118	2.84716831444848	1.65617770085638	5.19586391416356
GO:0016681;oxidoreductase activity, acting on diphenols and related substances as donors, cytochrome as acceptor	0.522715794490364	0.670510607160302	1.25349371080758	1.52667507171292	3.93826532680186	1.58481290628288	2.41366556266708	2.88206948730703	1.17338189250589	1.16275780091057	3.04914798632539	1.62365802272184
GO:0009116;nucleoside metabolic process	1.32464701239646	1.15538812480938	1.01367225150287	1.14617119304378	2.93285856594072	0.84981034762891	1.53225892377309	0.930362562018554	1.1007956039162	1.2843407965805	1.18285825088369	1.7440356534926
GO:0004936;alpha-adrenergic receptor activity	2.35425828016159	1.76876477027644	3.47873751646163	4.70493668563644	4.70419465498038	0.802961338955158	2.82391457424369	1.19789629733539	0.93919154152381	0.717832134098795	3.52919859198815	1.88880287718353
GO:0008064;regulation of actin polymerization and/or depolymerization	1.81776201995023	1.44882687144558	1.9092047529662	1.79630467375750	2.57637650582142	1.67900981509504	2.3753325376681	2.02930108112566	1.6061004135229	2.20290105277023	2.29163117775834	1.56624297129247
GO:0051536;iron-sulfur cluster binding	1.84646785548193	1.77534188755389	2.12291752625395	2.65252854518008	3.63955157082177	0.770961279343338	1.58603175241887	0.506085273287099	0.490497604740378	0.77065860392952	1.39774063790831	1.85299620950365
GO:0005523;tropomyosin binding	2.61765245239197	-0.0390248339363912	2.82391457424369	2.10740929724364	3.52621091197968	1.53005669206714	3.81260952046135	1.85478934095556	1.89421990153911	1.45058033729200	1.89567263201217	1.97044193110037
GO:0008121;ubiquinol-cytochrome-c reductase activity	0.522715794490364	0.670510607160302	1.25349371080758	1.52667507171292	3.93826532680186	1.58481290628288	2.41366556266708	2.88206948730703	1.17338189250589	1.16275780091057	3.04914798632539	1.62365802272184
GO:0005201;extracellular matrix structural constituent	1.79119712492978	1.6061004135229	2.49847717511921	2.27887858450344	2.64583140353833	2.88371299750829	2.90738724134039	2.79381467485277	2.3555343888214	2.04654354068141	1.62396156394122	3.10207484593286
GO:0005793;ER-Golgi intermediate compartment	2.41366556266708	1.87605592343143	1.60954331198244	1.42765169860772	2.61599082712812	2.4856745513297	2.10104183935531	2.05533251422649	2.00473819675756	1.87835859516828	2.03284750173146	2.18397817975219
GO:0005581;collagen	1.67052921963745	1.42603663812853	2.29734749009531	2.35892969148332	2.89273998019842	3.9411618685786	4.05635667670276	3.3265984060474	2.6358147717329	2.64671852134165	2.17600421748642	4.30931766034021
GO:0000049;tRNA binding	1.90014115202576	0.507026623543888	1.67667060476556	0.394121769518437	3.19348543322441	0.475099619128175	0.857643026011291	0.558006684191624	0.744179921664714	0.574514089212194	1.34416944066507	1.73918276669589
GO:0005833;hemoglobin complex	4.05635667670276	2.15915893748177	2.10104183935531	2.42546838949749	3.32510833173533	1.92110351817324	3.67889731480285	1.73990124086225	1.31769807196805	1.25006599385617	2.64935982689164	2.42134613795391
GO:0050731;positive regulation of peptidyl-tyrosine phosphorylation	1.92506725583422	2.03683846290217	3.52771039977221	3.4389858469843	3.43762681439814	2.46867137223872	4.31633437838686	2.51131251280124	2.03683846290217	2.49711284024539	2.2665141660184	2.66961787486579
SuperArray;Mesenchymal Stem Cell	1.68486505985334	1.51143504335119	1.56269897114457	1.96759906010633	2.39869113220641	2.26470635508711	2.21049659899107	2.00295622073468	1.98062358009812	2.52092860958535	1.94524448247089	2.01849964672576
SuperArray;Extracellular Matrix / Adhesion Molecules	1.65754388860573	1.6003032797016	1.78326672047379	2.00116749480263	1.99096279541273	2.42046992295319	2.20371829054872	2.28905810485748	2.198758514751	2.37417271348984	1.52740812779691	1.94967481682099
SuperArray;Atherosclerosis	1.39484980874534	1.54652781310254	1.59791988970050	2.14474181213721	2.17227640761494	2.33597834203585	2.02173161807777	2.08680744104892	2.19016175482794	2.59356722111295	1.53159839365727	1.84394090198986
hsa04510;Focal adhesion	1.86512075074717	1.67232666405576	2.01308184471238	1.91927509600947	2.11907446059718	2.47663060614451	2.18944924187153	2.16328656611890	2.32586690963276	2.23955149579362	1.98996226132429	2.18878401640468
BioCyc;phospholipid biosynthesis II	1.83606265286333	1.51791598320163	1.12926112879351	1.84148362552422	1.42456561530118	3.16446067586118	1.43113596748914	1.59791988970050	1.62196850084041	1.92362688176674	1.11651766159913	3.15151218858151
BioCarta;METS affect on Macrophage Differentiation	1.59012638681083	2.15373463902633	1.29987701316008	2.09236704201475	1.65367300707442	3.44168852688205	1.87010254026308	2.39140252474725	2.39257278400503	2.11989345982820	0.771111762034954	1.7670014812436
G13 Signaling Pathway;Cellular Process	2.36607233389238	1.43497194321309	1.52850916173753	2.24449914127375	1.47327769927981	2.22018107677343	1.94786937665578	1.92506725583422	2.22018107677343	1.98490259877874	2.42112655070461	1.24500517990125
hsa04670;Leukocyte transendothelial migration	2.06260015144992	1.90237118053976	1.54358222213887	1.74802701902764	1.87707965666559	2.198758514751	2.1207093626538	2.01308184471238	2.29034706873518	2.39973238012673	2.08970460513234	1.98235114501645
Osteoblast;Cellular Process	0.857643026011291	1.96959903134472	0.968356055221032	1.18048482578913	2.40614950447176	3.01096658243192	2.36607233389238	2.09362397255838	1.94417901537267	2.06859153260514	1.73799609861470	2.56991497368706
Endochondral Ossification;	1.17052529571725	1.53316945300299	1.53604593141218	1.97714881884193	1.83202148362588	2.24595000153196	1.98659552934691	1.95413482146671	1.74140960852372	2.16244756953686	1.77985934248320	1.86592952511759
SuperArray;Tumor Metastasis	2.07029615748548	1.74140960852372	1.88789890697647	1.82796868749311	1.91835568068992	2.52272258838298	2.14661893829532	2.22483448582191	2.17507754022120	2.34305627096569	1.37977329737486	1.71577809763512
Striated Muscle Contraction;Physiological Process	2.21049659899107	1.14526167210151	2.17959039265296	1.76180162249641	2.15613868563804	2.84948656022985	2.57892691774893	3.00957948934889	3.07401786774169	2.38150602893683	2.76878915803725	2.37697123105187
BioCarta;CTCF First Multivalent Nuclear Factor	2.24029378537224	1.86134267588531	1.51520403837656	1.22327043383804	1.94095835296759	2.31687173300810	1.52850916173753	1.81306278500931	1.74593646092667	2.23457402265492	1.87270049109571	1.27755076100698
SuperArray;Osteogenesis	1.81306278500931	1.34196480707690	2.14661893829532	2.33332727053392	2.1235075480525	2.43250629738146	2.56266589614705	2.15815599310770	1.87605592343143	2.05362246742636	1.82699200134862	2.61178105814068
hsa05130;Pathogenic Escherichia coli infection	2.38220970502738	1.46822399090401	2.03577719432065	1.94670447901808	2.23880638917675	2.20453244441106	2.63449817281174	2.13721251153636	2.42046992295319	2.36512552098710	2.47732403462245	2.4151263315968
SuperArray;Epithelial to Mesenchymal Transition (EMT)	1.95413482146671	1.76424914921908	1.66628375942015	2.02751779576423	2.19414078340314	2.70321369729832	2.72046167094167	2.40749959150424	2.01557423197033	1.97188829589815	2.20028616347688	2.22976373194981
BioCarta;Fibrinolysis Pathway	2.07890242364505	1.52489695573403	2.22483448582191	1.75628312355907	1.87250207075223	3.11211228518252	2.48480141719857	2.21049659899107	2.65963232263055	2.40682582647951	1.25255351257978	1.2689066027643
hsa04512;ECM-receptor interaction	1.65110071280686	1.72527140143522	1.86512075074717	2.16765577972006	2.3730084877018	2.77895348643450	2.65885844975708	2.63449817281174	2.46867137223872	2.33332727053392	1.56768732882578	2.92668179849511
GO:0016641;oxidoreductase activity, acting on the CH-NH2 group of donors, oxygen as acceptor	1.35297259853698	1.67900981509504	2.52182729461630	2.79296497076739	2.49574332763011	4.05701318975095	2.31559830075782	2.90738724134039	3.32733922601199	3.10963144082252	1.27638220208168	2.39805042563168
GO:0005863;striated muscle thick filament	2.65331584674439	0.457186461400749	1.03582990331937	2.86296554884267	1.94802467732634	2.76047419739144	3.34804487637096	3.64140146113553	2.42970501166197	2.02357924986147	2.15731101607749	3.73511251555715
GO:0031672;A band	2.65331584674439	0.457186461400749	1.03582990331937	2.86296554884267	1.94802467732634	2.76047419739144	3.34804487637096	3.64140146113553	2.42970501166197	2.02357924986147	2.15731101607749	3.73511251555715
GO:0005021;vascular endothelial growth factor receptor activity	0.756015461354905	0.779968288893569	1.67052921963745	1.56721134736594	1.9137907320667	2.82553251066747	2.34424089214124	2.14661893829532	1.55876647187341	2.97119332555865	1.86277296664255	3.32133319135657
GO:0005604;basement membrane	2.10104183935531	2.11035986696116	1.59012638681083	1.60772725953395	2.13444577564178	2.44075083854806	2.17414735945025	1.97888948374342	2.16958697550068	1.77484489914676	2.31814036890340	2.45690030365856
GO:0006820;anion transport	1.56269897114457	1.79944213233299	1.73474096599019	2.03471190578238	1.85705653138671	2.23102123428886	2.16328656611890	1.72913211867663	1.83102001432188	1.82796868749311	1.80666376641053	2.11934223046071
GO:0031012;extracellular matrix	1.91376041697921	1.6113532994378	2.05533251422649	2.2610701899185	2.47840003514456	2.51243670854291	2.47593455600881	2.38220970502738	2.18569418270135	2.17321365526728	1.74291229495106	2.53819177761297
GO:0016459;myosin complex	1.55108318581484	1.1007956039162	1.41381347197343	1.82194962902356	1.85213049195469	2.30732269890464	2.15300259294957	2.29734749009531	2.12152218660082	2.08535062842743	1.84027581166822	2.64134483073995
GO:0005518;collagen binding	1.61996790252938	1.20425041336020	2.41981081267719	2.57765412694799	2.77717502635668	3.60486997979726	3.44033974145103	4.05635667670276	2.89397677740397	3.93923449797716	1.45193822288319	3.59662780054884
GO:0015698;inorganic anion transport	1.70010648639557	1.83817320694389	1.87964747821098	2.04024868242877	1.99937198053687	2.49983636155954	2.28905810485748	1.84323484145531	1.96959903134472	2.01058001659360	1.88596609610156	2.24006568765799
GO:0005587;collagen type IV	2.13341545472270	0.718642372537097	2.36216673065808	1.51273777435060	2.84600259313527	4.31732163628993	2.69760439659697	2.10104183935531	2.37648798515135	1.71020410444667	3.87863665957572	2.48328547569848
GO:0016638;oxidoreductase activity, acting on the CH-NH2 group of donors	1.33600273061047	1.48656698263186	2.64760228520242	2.74239364735827	2.22334028451904	3.19613391846306	2.02930108112566	2.30610583166612	2.60754324136764	2.60582636023577	1.57952551577430	2.39805042563168
GO:0005578;proteinaceous extracellular matrix	1.91376041697921	1.65364399644299	2.07029615748548	2.27089683049904	2.47840003514456	2.64848271410523	2.49847717511921	2.43987807903575	2.20453244441106	2.20929073454750	1.74725594797836	2.55119304291888
GO:0030935;sheet-forming collagen	2.13341545472270	0.541237917963719	2.36216673065808	1.25781410247167	2.2496782116156	3.47936756318380	2.69760439659697	1.66628375942015	1.69543836981053	1.71020410444667	3.87863665957572	2.48328547569848
GO:0050767;regulation of neurogenesis	2.15815599310770	0.84981034762891	1.90014115202576	2.11449115242330	1.5030617090335	3.37090807115121	2.64760228520242	2.59483713443867	2.69333300772458	2.57765412694799	1.60790547953929	2.11363527693935
GO:0006817;phosphate transport	1.79787636850704	1.62196850084041	1.97279285201132	2.30488435508201	2.21609141664134	2.97422276864819	2.75303951088039	2.57892691774893	2.4143445924064	2.51018405874237	1.95018600924600	3.06690261610804
GO:0005788;endoplasmic reticulum lumen	2.33465531202354	2.02310451928884	1.48409477525677	1.48162955264009	2.29519321272754	3.04782875770263	2.11566413867257	2.69272002274182	2.56428013587349	2.63317658677345	1.87722562885126	2.58584556422438
BioCarta;IL 4 signaling pathway	2.23532803432611	2.03107763710838	1.70010648639557	1.73838715968691	2.46429910150899	1.96519446503029	2.74384830285741	3.04650454144802	3.19613391846306	2.74239364735827	1.26020527969526	2.44280607765147
BioCarta;The IGF-1 Receptor and Longevity	1.61471491448338	1.33743319818277	1.87010254026308	1.16275780091057	2.36417511486396	2.03107763710838	2.79381467485277	2.45261902659011	1.66346872409557	1.35963439047323	1.37189567922958	1.93330083042524
BioCarta;Classical Complement Pathway	2.82391457424369	1.46181828318960	1.94310952004344	1.72192102315963	2.31303693797737	1.88889310364382	2.97271091047118	3.3699968568665	2.58019490556572	3.04517530922276	1.17622772998460	1.87098345462587
GO:0005044;scavenger receptor activity	1.53604593141218	2.23102123428886	2.16862320293720	2.36512552098710	2.18801610385674	3.07401786774169	2.76709764962955	2.61765245239197	3.29389824043799	3.29071484658012	1.01324719677362	1.82405756454915
GO:0006521;regulation of amino acid metabolic process	1.53225892377309	2.09487615996788	2.35425828016159	2.75261904468397	2.07544244657018	2.00473819675756	2.77836290769410	1.89276167870131	1.866423371186	1.97714881884193	1.64213735107585	2.750062416892
GO:0005665;DNA-directed RNA polymerase II, core complex	1.41381347197343	2.198758514751	2.13721251153636	1.48814430535332	1.70281366111116	2.73331920444503	2.54469165053491	3.87647654219279	4.18675677861027	4.95011655821602	1.91373033025396	0.940011148465686
GO:0006509;membrane protein ectodomain proteolysis	3.07314023037099	1.80250225581432	2.33465531202354	1.97188829589815	2.14285756216065	2.07199434981911	2.52182729461630	1.88404934341166	1.93919590450715	2.39022783268924	2.47011781710662	2.21795913445082
GO:0045637;regulation of myeloid cell differentiation	1.37334015741500	1.33336421291924	1.17052529571725	1.67432253379089	1.71202452160735	1.42603663812853	2.43987807903575	1.46568099752386	1.71938832943332	1.22327043383804	1.31468293679912	1.54736737000975
GO:0009124;nucleoside monophosphate biosynthetic process	1.63081863247394	0.816995086639975	1.27337431122676	1.81392573594791	1.69257965746947	2.08456767093289	2.88903117971449	2.53930604154244	2.23359565694496	2.78493830181796	1.55800076310707	1.47654151667344
GO:0006613;cotranslational protein targeting to membrane	2.90024056193274	0.874455822944277	2.88903117971449	2.68745475373540	1.97299466900517	1.94655445324807	3.50301571018895	1.39960222449004	0.841890061983151	1.44045588377825	2.23434867114415	2.17030608187446
GO:0008286;insulin receptor signaling pathway	0.81680938487477	1.66346872409557	2.15300259294957	1.31849342058936	1.96659338196938	1.52489695573403	2.46721945877018	1.49120663328474	1.71148510743097	1.60772725953395	1.05411317025461	1.99010656385976
GO:0030017;sarcomere	1.69344954404203	0.744179921664714	0.999857184234768	1.72733100377358	1.32574139430811	2.03683846290217	2.42614634012942	2.41981081267719	2.22557735760173	1.64208129643367	2.12692113918936	2.51546419140865
GO:0019220;regulation of phosphate metabolic process	2.17959039265296	2.18050142341250	2.75303951088039	2.61682321326881	2.43075217159886	1.87605592343143	2.6066864235627	1.60954331198244	1.75969023220045	2.10740929724364	2.43308660139114	2.03865300492047
GO:0051174;regulation of phosphorus metabolic process	2.17959039265296	2.18050142341250	2.75303951088039	2.61682321326881	2.43075217159886	1.87605592343143	2.6066864235627	1.60954331198244	1.75969023220045	2.10740929724364	2.43308660139114	2.03865300492047
GO:0042287;MHC protein binding	0.329549885244623	1.96081783221597	0.659616242750826	1.54069957445645	2.11331371461331	2.34542104304821	2.43192379940576	2.3753325376681	2.09487615996788	2.88041975168835	1.21058059674462	0.994767580246936
GO:0045047;protein targeting to ER	2.90024056193274	0.874455822944277	2.88903117971449	2.68745475373540	1.97299466900517	1.94655445324807	3.50301571018895	1.39960222449004	0.841890061983151	1.44045588377825	2.23434867114415	2.17030608187446
GO:0001932;regulation of protein amino acid phosphorylation	1.72070431255316	2.19016175482794	2.56266589614705	2.76624709000409	2.20208071352010	2.12152218660082	3.04650454144802	2.02173161807777	1.92650219452787	2.14474181213721	2.00242263469394	2.750062416892
GO:0042325;regulation of phosphorylation	2.17959039265296	2.18050142341250	2.75303951088039	2.61682321326881	2.43075217159886	1.87605592343143	2.6066864235627	1.60954331198244	1.75969023220045	2.10740929724364	2.43308660139114	2.03865300492047
GO:0007160;cell-matrix adhesion	1.8064313457902	1.80768427811892	1.99046063699972	2.40987562150354	2.51495942380446	2.14328238849102	2.39620552185900	2.04470648173709	1.85863023162783	2.22652249060690	2.18870946041485	2.70308061486200
GO:0018193;peptidyl-amino acid modification	1.85478934095556	2.04286800211222	1.76302769921004	1.84784214058143	1.55271636473411	1.91147181102262	2.35425828016159	1.75060697320008	1.90237118053976	2.00116749480263	1.50822561684992	1.37447627827717
GO:0045764;positive regulation of amino acid metabolic process	1.92506725583422	2.06775687932624	3.06021945796915	3.09029544801662	3.05840515596206	2.27708315484492	3.21212181178866	2.32024777434080	1.96298433835287	2.31907409415299	2.2665141660184	2.66961787486579
GO:0050730;regulation of peptidyl-tyrosine phosphorylation	1.72070431255316	2.16412239667609	2.65885844975708	2.82229050927286	2.55941903825326	2.17507754022120	3.60385334048543	2.07029615748548	1.97369399470519	2.21745980039766	2.00242263469394	2.750062416892
GO:0031589;cell-substrate adhesion	1.8064313457902	1.80768427811892	1.99046063699972	2.40987562150354	2.51495942380446	2.14328238849102	2.39620552185900	2.04470648173709	1.85863023162783	2.22652249060690	2.18870946041485	2.70308061486200
GO:0001934;positive regulation of protein amino acid phosphorylation	1.92506725583422	2.06775687932624	3.06021945796915	3.09029544801662	3.05840515596206	2.27708315484492	3.21212181178866	2.32024777434080	1.96298433835287	2.31907409415299	2.2665141660184	2.66961787486579
GO:0051258;protein polymerization	1.33975183839011	1.55876647187341	2.18944924187153	1.90692910756866	1.98320324342662	2.16958697550068	2.35934585362907	2.24522594272635	2.12607257195864	2.12937721147455	2.13995840572929	2.38330031164900
GO:0015288;porin activity	1.26121801545325	1.66744384579220	1.66187250904485	2.4390020136162	2.00806869387095	1.78564557241438	2.93529657925384	1.75798989820929	1.37656279639489	1.48814430535332	1.75573772952043	3.93336377143252
GO:0006941;striated muscle contraction	2.49847717511921	0.93919154152381	1.35297259853698	1.77060920010399	1.05470148529885	1.86134267588531	2.51131251280124	2.65885844975708	2.13858804909905	1.61300729376019	1.83253705816895	3.03709296615188
GO:0018108;peptidyl-tyrosine phosphorylation	1.76507633371887	2.10258831249749	2.46721945877018	2.48974821628363	2.27772670412643	2.10258831249749	3.07314023037099	1.82363677439508	1.93276412698078	2.18873403000241	1.53771921468597	2.20050415348997
GO:0030004;cellular monovalent inorganic cation homeostasis	2.30610583166612	0.903433959881	1.7765226996582	1.38547882445471	1.86748635484499	3.23005864228390	4.70567591088361	3.29230955238794	3.60486997979726	2.54377364900211	3.23095530825294	2.43367513307662
GO:0018212;peptidyl-tyrosine modification	1.76507633371887	1.95585432791762	2.39140252474725	2.48974821628363	2.06688043856016	1.95585432791762	3.00957948934889	1.83606265286333	1.94902987845333	2.07717571160106	1.53771921468597	2.20050415348997
GO:0005890;sodium:potassium-exchanging ATPase complex	2.28905810485748	1.58481290628288	2.45261902659011	1.49678974471354	2.30365824291314	3.29389824043799	3.94020000498922	2.36607233389238	2.97422276864819	2.03471190578238	1.64854779552059	3.52241192231373
GO:0009123;nucleoside monophosphate metabolic process	1.63081863247394	0.816995086639975	1.27337431122676	1.81392573594791	1.69257965746947	2.08456767093289	2.88903117971449	2.53930604154244	2.23359565694496	2.78493830181796	1.55800076310707	1.47654151667344
BioCarta;Complement Pathway	2.51131251280124	1.4081293369973	1.47766392059671	1.46320595384563	1.76468371116595	1.53870891906258	2.30610583166612	2.75303951088039	1.92110351817324	2.48392497574118	1.10657189557487	1.365249827918
BioCarta;Small Leucine-rich Proteoglycan (SLRP) molecules	1.32047947925996	1.53870891906258	1.81306278500931	2.31432004490053	3.10838395741569	2.79466117250764	3.11087420784596	4.70567591088361	2.64848271410523	2.27887858450344	1.69741970470985	3.43075354614628
hsa04260;Cardiac muscle contraction	1.74461198526609	1.44193964771884	1.46568099752386	1.27391865230663	1.53292446740022	1.64640694897961	1.57496926920688	2.23016945584697	2.04912240022587	1.63217730030176	1.76546599866311	2.35557357734346
Complement Activation, Classical Pathway;Physiological Process	2.75303951088039	1.31150052545623	1.72359937900657	1.56030659064205	1.80619716106649	1.89421990153911	2.32470607030598	3.44033974145103	2.49983636155954	2.89315380754624	1.19648396988016	1.16943775991511
Inflammatory Response Pathway;Physiological Process	1.10719233088451	1.84497944902439	1.45945216044527	1.85846584106677	1.81076905070236	2.01557423197033	2.33465531202354	2.40076969138194	2.13139146058199	2.15714924970191	1.28767827169291	2.9997210308469
BioCarta;Inhibition of Matrix Metalloproteinases	1.60954331198244	1.16229610512872	2.90738724134039	2.23457402265492	2.79211204199857	3.5284558998351	3.16286353258141	3.52771039977221	2.70321369729832	4.31534338087053	1.85253922917173	1.87574325613823
hsa04666;Fc gamma R-mediated phagocytosis	1.72913211867663	1.59298775749140	1.93123550444483	1.99281551600289	2.01897018490180	2.02310451928884	1.9641834051892	2.12522079653423	2.14848898095850	2.16765577972006	1.91827772387047	1.53935213210811
Prostaglandin Synthesis and Regulation;Metabolic Process	1.82363677439508	1.53005669206714	2.04783540793903	2.17867591101934	1.92218104138401	1.83102001432188	1.91604270999468	2.1303862398554	1.73637160318228	2.19568585765463	1.38704991162163	2.42778382337159
hsa05416;Viral myocarditis	1.42295916938936	1.74593646092667	1.37334015741500	1.929701091672	1.90464482594571	2.05703610801982	2.17959039265296	2.24029378537224	2.30732269890464	2.12436579468776	2.11799685708920	2.30666268419338
GO:0000323;lytic vacuole	2.27593223539626	2.11935055090399	2.09040232533976	1.59896657257267	1.52072723635576	1.92958049973071	1.88593415022339	2.11853362178552	1.88693067813253	1.94918928083397	1.67772877663903	1.53208975278659
GO:0043062;extracellular structure organization and biogenesis	1.03582990331937	1.75686168917741	1.34241745976284	2.12667342722237	2.18048087311628	1.99230731366014	2.03841169263188	2.19250000380060	1.80145128417230	1.69457766418136	1.16740038423755	2.09451887456355
GO:0043292;contractile fiber	1.49120663328474	1.02096859662704	1.33127990948815	1.20569483402455	1.22698069722711	2.11683269855864	2.00295622073468	2.26289170933189	2.18050142341250	1.81617731422509	2.22631743137108	2.52613288016186
GO:0030041;actin filament polymerization	1.66628375942015	2.25285583473168	2.24522594272635	1.86381319614000	2.35851194997459	1.65364399644299	2.21882301068042	2.35425828016159	2.15915893748177	2.35892969148332	2.37763908066667	1.76265093884059
GO:0004407;histone deacetylase activity	1.30830608231242	2.27307056003316	0.522715794490364	0.885998094028037	0.591045081443482	1.03558756379326	0.731632225458138	2.64760228520242	1.83817320694389	0.993936404563347	1.94072690197441	2.36728441765475
GO:0004177;aminopeptidase activity	1.38113508340592	2.20453244441106	1.50951375128221	2.17321365526728	1.55835499422137	2.13139146058199	1.64425800850086	2.56266589614705	1.72527140143522	1.86879618430462	1.47615657069512	2.50332253923498
GO:0016460;myosin II complex	1.44970194702867	1.06161502727823	1.18016969373274	0.987910380857326	1.33457995860227	2.35807337595753	1.84646785548193	2.71093547980431	2.11374185766000	1.93935476206361	2.73478547036208	2.88605135695411
GO:0006958;complement activation, classical pathway	2.34424089214124	1.32202308381472	1.75060697320008	1.41953615943609	1.74632457645637	1.47408858880510	2.09362397255838	2.68138987913043	1.88093149754408	2.09236704201475	1.23442073041897	1.38228247470133
GO:0016202;regulation of striated muscle development	1.24566665274872	2.3555343888214	1.39484980874534	0.802536073873801	1.14059153231065	2.04912240022587	1.35297259853698	2.74384830285741	2.34542104304821	2.04024868242877	1.80309998356552	1.55949345513891
GO:0030198;extracellular matrix organization and biogenesis	1.03582990331937	1.75686168917741	1.34241745976284	2.12667342722237	2.18048087311628	1.99230731366014	2.03841169263188	2.19250000380060	1.80145128417230	1.69457766418136	1.16740038423755	2.09451887456355
GO:0005764;lysosome	2.27593223539626	2.11935055090399	2.09040232533976	1.59896657257267	1.52072723635576	1.92958049973071	1.88593415022339	2.11853362178552	1.88693067813253	1.94918928083397	1.67772877663903	1.53208975278659
GO:0035091;phosphoinositide binding	1.54358222213887	1.91147181102262	1.80870864809464	2.01058001659360	1.72562741886109	1.77298455536527	1.65110071280686	2.28002610994518	1.95585432791762	2.06127918141574	2.41502106459491	1.836806715272
GO:0006956;complement activation	2.08680744104892	1.39866967498542	1.73990124086225	1.69145318484259	1.95787983372106	1.45569357777428	1.85478934095556	2.52182729461630	1.81934074565378	1.88308552174657	1.2447355965913	1.46123344115065
GO:0005859;muscle myosin complex	1.44970194702867	1.06161502727823	1.18016969373274	0.987910380857326	1.33457995860227	2.35807337595753	1.84646785548193	2.71093547980431	2.11374185766000	1.93935476206361	2.73478547036208	2.88605135695411
GO:0030880;RNA polymerase complex	1.36398975440845	1.71148510743097	1.65110071280686	1.21690051470430	1.09049901103301	2.73331920444503	1.92019103527865	3.87647654219279	4.18675677861027	4.95011655821602	1.42136482476500	1.09325227950434
GO:0019843;rRNA binding	1.34534303125193	2.22018107677343	1.62664783821177	2.45123310685364	2.03364257440336	1.29393806653408	1.21157754619136	3.47873751646163	0.885998094028037	1.88690094441266	0.460658570474921	1.94469925723856
GO:0007006;mitochondrial membrane organization and biogenesis	2.43192379940576	1.97369399470519	0.987785076016558	0.610406316433334	1.80280937086720	0.885998094028037	1.33975183839011	3.19525442777574	0.993663528018169	0.8291704410158	2.11182681687722	2.4709875330137
GO:0007179;transforming growth factor beta receptor signaling pathway	1.52237628963689	1.21588159754723	2.43987807903575	1.87835859516828	1.51081166282594	1.67232666405576	1.44570375686453	2.43192379940576	1.87140396657640	1.72733100377358	2.28230819443949	1.46769341255790
GO:0004372;glycine hydroxymethyltransferase activity	1.57496926920688	1.57116776369474	0.680282516624292	1.34936369280921	0.704108400639915	0.977964062891385	NA	2.82391457424369	1.82531755318030	1.99281551600289	2.59736261178700	1.33159448671201
GO:0015629;actin cytoskeleton	2.19722509041557	1.41759627228694	2.04156081799798	1.95886287614676	2.12836435376397	2.15915893748177	2.12522079653423	2.17959039265296	2.10258831249749	2.29627239144681	2.21289470229128	1.88486537088188
GO:0005089;Rho guanyl-nucleotide exchange factor activity	1.11731325085679	2.05703610801982	1.84323484145531	1.15606558386946	0.841536068736747	1.79944213233299	1.50951375128221	2.93529657925384	2.52272258838298	2.56104554187619	0.524532310930645	1.10381613809473
BioCarta;SARS Coronavirus Protease	2.15300259294957	0.19110795774767	1.43989965108630	1.08671388157466	0.968690533374497	3.32733922601199	1.87488179568487	2.27198574983088	3.11211228518252	2.61682321326881	1.06149512330967	1.65624731300427
BioCarta;BCR Signaling Pathway	1.31546538254906	1.81934074565378	1.88404934341166	1.69775444505647	1.44101422741022	1.65888206713011	1.73474096599019	1.69344954404203	2.44075083854806	2.13583176360412	1.47075740615466	1.68236081856817
GO:0042306;regulation of protein import into nucleus	1.96196910057856	1.82824225472603	1.11218401496663	1.44045588377825	1.41097788660575	2.29448394117933	1.39117647327825	1.72070431255316	2.83771700472444	1.32075962563246	1.26820135754568	0.762361122757626
GO:0019992;diacylglycerol binding	1.19789629733539	2.13139146058199	1.30830608231242	1.85349756602482	1.66354239181018	1.79338417663883	1.82949723495932	1.99466123197835	2.47663060614451	2.24449914127375	1.72158661628843	1.03755227811221
GO:0015988;energy coupled proton transport, against electrochemical gradient	2.93529657925384	1.27283202426417	1.72913211867663	1.73310415214207	2.04524677070175	2.54560618791099	2.84832962849775	3.22915858627338	3.81388376484854	2.45123310685364	3.44303223214196	4.05169065484692
GO:0006937;regulation of muscle contraction	1.45945216044527	1.08629461582221	1.32464701239646	1.19168400068822	0.897569257623989	1.97369399470519	1.99466123197835	2.20371829054872	2.90800751917578	1.85349756602482	1.61315646961461	2.16222576584276
GO:0031418;L-ascorbic acid binding	1.58194321791205	2.29841853176777	2.51131251280124	1.70528431037651	1.45466586311085	2.68304620964961	1.76737102978227	1.9092047529662	3.01096658243192	1.929701091672	0.857732203892383	2.24506571652932
GO:0008443;phosphofructokinase activity	2.10888737092066	2.52272258838298	1.640449565933	0.919984099759988	0.658448183177807	2.24103327385811	1.67667060476556	1.63549810786201	3.9411618685786	3.16126033951649	0.349130218395485	1.97452280574847
GO:0030137;COPI-coated vesicle	2.77836290769410	3.50380780400577	1.82363677439508	1.32867408011816	1.16020401873959	2.18569418270135	1.13970138717278	0.756015461354905	3.47936756318380	1.80362645148581	1.09003179981743	2.27204449306533
GO:0030663;COPI coated vesicle membrane	2.77836290769410	3.50380780400577	1.82363677439508	1.32867408011816	1.16020401873959	2.18569418270135	1.13970138717278	0.756015461354905	3.47936756318380	1.80362645148581	1.09003179981743	2.27204449306533
GO:0045454;cell redox homeostasis	1.28919426126717	2.26470635508711	NA	NA	-0.153303303945569	1.32757069633914	1.59791988970050	4.31633437838686	4.70641234660157	2.25074143147136	0.897524573214676	1.61270379805639
GO:0051223;regulation of protein transport	1.96196910057856	1.82824225472603	1.11218401496663	1.44045588377825	1.41097788660575	2.29448394117933	1.39117647327825	1.72070431255316	2.83771700472444	1.32075962563246	1.15080101433747	0.74157651773393
GO:0019902;phosphatase binding	1.21157754619136	1.00656482259149	1.55108318581484	1.04894639866273	1.36573344916619	1.84497944902439	1.79787636850704	1.79119712492978	5.19586391416356	1.64854779552059	2.50119042865359	1.92691118298096
GO:0030126;COPI vesicle coat	2.77836290769410	3.50380780400577	1.82363677439508	1.32867408011816	1.16020401873959	2.18569418270135	1.13970138717278	0.756015461354905	3.47936756318380	1.80362645148581	1.09003179981743	2.27204449306533
hsa04612;Antigen processing and presentation	2.11566413867257	1.17985575085391	1.58194321791205	1.61300729376019	1.73678332004307	1.96081783221597	2.13721251153636	1.91604270999468	1.91716232543623	2.35297733775686	1.45808124168652	1.44781774246856
SuperArray;Atherosclerosis microarray	1.50951375128221	1.57725169083641	1.55681934251146	2.02035351648332	1.93456805068295	2.09487615996788	1.86512075074717	1.97279285201132	1.91147181102262	2.41298396084542	1.49795626055085	1.78295304392293
BioCyc;serine-isocitrate lyase pathway	1.98659552934691	1.28279751708730	1.74461198526609	2.52092860958535	1.61628518815572	2.23607920067023	1.83606265286333	1.66187250904485	2.07199434981911	3.36908219101251	1.22483418398350	2.12880795159527
hsa04960;Aldosterone-regulated sodium reabsorption	1.88404934341166	2.00473819675756	1.45329688677731	1.78900178893395	1.46083348465950	2.12607257195864	1.87964747821098	2.06260015144992	1.80565514862420	2.4390020136162	1.77015326127722	2.07547584062003
BioCarta;Monocyte and its Surface Molecules	1.22067206639409	1.31769807196805	2.16328656611890	2.77777009191302	2.3418671540741	2.36701557391878	1.95413482146671	2.16862320293720	2.33597834203585	2.90676461396776	2.07368614594809	2.31631865775326
BioCarta;Neutrophil and Its Surface Molecules	1.13970138717278	1.65888206713011	2.02173161807777	3.04517530922276	2.69148707382014	2.90800751917578	2.08680744104892	2.49847717511921	2.59610225563864	3.4389858469843	1.81134663399017	1.32061241660488
BioCarta;Rab GTPases Mark Targets In The Endocytotic Machinery	1.66187250904485	1.22275705171482	1.97888948374342	1.11250544916889	1.59259961833298	1.6061004135229	1.94310952004344	1.65110071280686	2.08825875626429	3.47810508319885	0.8744716148414	2.23503249641820
hsa00020;Citrate cycle (TCA cycle)	1.59791988970050	1.61640719439281	1.32047947925996	1.95240880173379	2.28646550199154	1.81934074565378	1.10719233088451	1.52237628963689	1.32202308381472	2.76624709000409	1.22016943778689	2.60059677977662
GO:0008154;actin polymerization and/or depolymerization	1.55681934251146	1.39060116160370	1.95984220196593	1.83394410425973	2.20808029376828	1.76876477027644	2.19722509041557	1.98659552934691	1.73092643691968	2.30488435508201	2.40283259286124	1.58640770961490
GO:0008367;bacterial binding	2.53366974145338	2.13858804909905	2.79381467485277	2.43133909499834	1.37479559938173	2.45399971644077	1.93765911876968	3.11087420784596	3.37090807115121	3.81133044939087	1.06702113229529	1.25294929363748
GO:0030334;regulation of cell migration	1.47201278845802	1.88889310364382	1.79787636850704	2.06859153260514	2.09110534133624	2.58019490556572	2.26289170933189	1.93765911876968	2.27307056003316	2.42546838949749	1.33544066586659	1.79781361481468
GO:0030042;actin filament depolymerization	2.04156081799798	1.24911657970183	2.27198574983088	2.20290105277023	2.74093347134491	1.75317719169640	2.23532803432611	1.87010254026308	1.53005669206714	2.69210471584625	2.34659674894234	1.40621211395304
GO:0051261;protein depolymerization	1.88789890697647	1.64319567916814	2.1125674549745	1.77484489914676	1.89566164704761	1.63882399290592	2.05533251422649	1.76507633371887	1.5088684688449	2.4716122883528	2.1814090227944	1.57205805037175
GO:0051693;actin filament capping	2.04156081799798	1.24911657970183	2.27198574983088	2.20290105277023	2.74093347134491	1.75317719169640	2.23532803432611	1.87010254026308	1.53005669206714	2.69210471584625	2.34659674894234	1.40621211395304
GO:0040012;regulation of locomotion	1.47201278845802	1.88889310364382	1.79787636850704	2.06859153260514	2.09110534133624	2.58019490556572	2.26289170933189	1.93765911876968	2.27307056003316	2.42546838949749	1.33544066586659	1.79781361481468
GO:0051016;barbed-end actin filament capping	2.04156081799798	1.24911657970183	2.27198574983088	2.20290105277023	2.74093347134491	1.75317719169640	2.23532803432611	1.87010254026308	1.53005669206714	2.69210471584625	2.34659674894234	1.40621211395304
GO:0030835;negative regulation of actin filament depolymerization	2.04156081799798	1.24911657970183	2.27198574983088	2.20290105277023	2.74093347134491	1.75317719169640	2.23532803432611	1.87010254026308	1.53005669206714	2.69210471584625	2.34659674894234	1.40621211395304
GO:0030834;regulation of actin filament depolymerization	2.04156081799798	1.24911657970183	2.27198574983088	2.20290105277023	2.74093347134491	1.75317719169640	2.23532803432611	1.87010254026308	1.53005669206714	2.69210471584625	2.34659674894234	1.40621211395304
GO:0051270;regulation of cell motility	1.47201278845802	1.88889310364382	1.79787636850704	2.06859153260514	2.09110534133624	2.58019490556572	2.26289170933189	1.93765911876968	2.27307056003316	2.42546838949749	1.33544066586659	1.79781361481468
GO:0051238;sequestering of metal ion	0.731632225458138	2.24103327385811	1.19789629733539	1.55483127420091	1.24660477574604	2.93650868587272	2.15815599310770	2.97271091047118	2.88371299750829	3.2282551209598	1.66021520543405	2.35982508402573
GO:0005542;folic acid binding	0.680282516624292	2.22557735760173	0.756015461354905	1.2843407965805	0.909536814183834	2.32586690963276	1.80190226822284	2.15300259294957	2.4856745513297	3.67804513631041	1.32356087441635	1.23459857293919
GO:0051129;negative regulation of cellular component organization and biogenesis	1.82949723495932	1.64319567916814	2.1125674549745	1.86879618430462	2.03893156721794	1.71938832943332	2.07890242364505	1.76507633371887	1.5088684688449	2.4716122883528	2.05040454508413	1.49441648835487
BioCarta;CCR3 signaling in Eosinophils	2.40749959150424	0.919825502050104	1.85990697760158	1.92362688176674	1.34065218109285	1.17985575085391	1.45945216044527	1.02869435060620	1.02096859662704	1.10154215639782	2.66040328072860	1.34023185449937
BioCarta;PKC-catalyzed phosphorylation of inhibitory phosphoprotein of myosin phosphatase	2.69272002274182	1.19033954187987	2.48480141719857	2.11989345982820	1.76929052034066	1.6113532994378	1.47201278845802	1.12926112879351	1.43497194321309	1.34287182704228	4.31830517570747	1.16416411564841
BioCarta;Thrombin signaling and protease-activated receptors	3.00957948934889	2.04912240022587	1.65754388860573	1.71496677519065	1.56470679976036	1.31769807196805	1.36398975440845	1.18417188352796	1.20425041336020	0.978334301531946	2.82714435316874	1.06540144000640
GO:0001570;vasculogenesis	1.22590338292432	2.76794499959605	2.20371829054872	0.763366878051189	2.96966998131059	3.67974627752739	1.61471491448338	1.81776201995023	2.24595000153196	4.05569767686274	3.60588278995914	1.99861393433411
GO:0007584;response to nutrient	1.33127990948815	2.08825875626429	0.857643026011291	1.66027024772499	1.57687188553851	2.6358147717329	1.52237628963689	1.77179912287193	2.24103327385811	1.82194962902356	3.29548094472891	1.05920417236155
GO:0051287;NAD binding	1.09026452222821	1.70244965210697	1.36398975440845	1.00692949232421	1.88208770972903	1.866423371186	1.26121801545325	1.70839056977052	1.47408858880510	1.02142370411091	2.85063913440364	1.91733688381188
GO:0008307;structural constituent of muscle	1.87010254026308	0.763697069411717	1.44570375686453	1.16807179213129	1.06845561071201	1.96959903134472	1.76302769921004	2.10888737092066	1.85097944126250	1.95886287614676	2.89438593755923	1.96149858571436
GO:0006563;L-serine metabolic process	0.659616242750826	2.60754324136764	1.15145985018393	0.644349194264183	1.29072175740366	1.21107813094964	0.558006684191624	1.44970194702867	1.13925883388253	0.874424059696657	3.37181585336707	1.66898009898023
GO:0009069;serine family amino acid metabolic process	0.704907934555012	2.24595000153196	1.38818710869480	1.25006599385617	1.44744869754338	1.37656279639489	1.02869435060620	1.45945216044527	1.28279751708730	1.21690051470430	2.69394368391268	1.48634262207235
GO:0004428;inositol or phosphatidylinositol kinase activity	1.70839056977052	1.85097944126250	1.43113596748914	1.06463490114241	1.35496849004956	1.71148510743097	1.22067206639409	1.51520403837656	1.41759627228694	1.54877193175476	2.97572893244412	1.96597351351428
GO:0019894;kinesin binding	1.52850916173753	2.40817081401944	2.93529657925384	2.23955149579362	0.816435867092762	0.829453099259518	0.629953451150997	1.08254330258693	0.977964062891385	1.91491885358555	4.05766723005696	0.689523799223147
GO:0030518;steroid hormone receptor signaling pathway	2.47593455600881	2.01557423197033	1.89276167870131	1.30478914742797	1.49339990993608	1.50436976420178	1.43989965108630	1.56269897114457	1.57116776369474	1.75628312355907	2.51355667002566	1.45500973228485
GO:0006493;protein amino acid O-linked glycosylation	2.88206948730703	1.11186379372362	2.63449817281174	1.31260512046327	1.58437927073016	1.05795735712857	1.31546538254906	1.04287354497984	1.12293843146423	1.19168400068822	2.56588829560097	0.715364166441901
GO:0030166;proteoglycan biosynthetic process	2.35934585362907	1.94902987845333	2.6066864235627	1.66872496671756	2.54285216359251	1.6003032797016	2.16862320293720	1.62664783821177	1.33336421291924	1.31260512046327	3.16605180353538	1.75739271832733
GO:0051093;negative regulation of developmental process	1.25349371080758	1.50436976420178	2.32470607030598	2.59356722111295	1.62935450166084	1.73637160318228	1.75798989820929	1.43989965108630	1.55319319596086	1.77060920010399	2.70384914176428	1.90243966336131
GO:0008022;protein C-terminus binding	2.46721945877018	2.23607920067023	2.53366974145338	1.50694194731253	1.88984638814266	1.16229610512872	1.42295916938936	1.16526856622564	1.08629461582221	1.59546714338825	2.88535031746396	2.06683145473584
GO:0009792;embryonic development ending in birth or egg hatching	2.40076969138194	1.62946509169452	1.47201278845802	1.78087885773039	1.46719792803572	0.993663528018169	1.33127990948815	0.81680938487477	1.39866967498542	1.09251619362549	2.60839683198688	0.920467184738371
GO:0009070;serine family amino acid biosynthetic process	0.592688482112662	2.89397677740397	1.15145985018393	0.669742731327496	1.29072175740366	1.21107813094964	0.704907934555012	1.44970194702867	1.13925883388253	0.874424059696657	4.95150496135695	1.93983863852871
GO:0000775;chromosome, centromeric region	2.23016945584697	1.85607624126392	1.61471491448338	1.53383718510518	1.73134377140991	1.46822399090401	1.33600273061047	0.987785076016558	1.36795017523866	1.41002477341606	3.47999523684862	1.91168226530214
GO:0000776;kinetochore	2.48480141719857	0.612102860201282	1.80464271753812	2.46576204562942	1.82030020020784	1.13404855399326	1.60954331198244	0.948252404503481	1.21588159754723	1.18048482578913	3.68059204265222	2.00711055259424
GO:0046474;glycerophospholipid biosynthetic process	2.20371829054872	2.16958697550068	2.17414735945025	1.80130000795110	2.25924175771797	1.35762465762228	1.73990124086225	1.47766392059671	1.22275705171482	1.20569483402455	2.77954184077287	1.69195597462124
BioCyc;glycerol degradation I	-2.91761798305457	-1.04938264668459	-1.43410417801389	-1.50861428829998	-2.51070969300812	-2.25489790062505	-2.58378815223026	-1.54373079367200	-1.96319393191835	-1.96798681218596	-2.65040103566565	-2.99636077063135
BioCyc;glycerol degradation II	-2.80565745328797	-0.839828215958803	-1.22324626034609	-1.10673054551465	-2.38898459020032	-1.63892882718836	-2.04081844887678	-1.00914762412337	-1.44657021837844	-1.50381697850729	-2.76411454652969	-3.63920132591012
BioCyc;glyceraldehyde 3-phosphate degradation	-3.33879170831493	-1.02790550433977	-1.75895228263315	-1.13182824987359	-2.50307716611946	-1.39201502063007	-2.48504106568701	-1.08626335605360	-1.43703491670264	-1.51620060894330	-3.69243437528203	NA
hsa04260;Cardiac muscle contraction	-2.81718989406649	-1.82204830026639	-2.54111930307306	-2.37080733493871	-2.26716415925443	-1.74332823094240	-2.13633823732002	-1.7322017249786	-1.41754144179868	-1.53243178804468	-2.5919522275743	-1.63522862083718
BioCyc;gluconeogenesis	-3.15557591288239	-1.98774897885158	-1.76638278499323	-1.65090640495776	-2.31148175201651	-1.80695252647107	-2.64609022691911	-1.56167572488446	-2.00185817780369	-1.97741813588741	-2.90383014839220	-2.06744015432626
hsa03010;Ribosome	-2.62412171206413	-1.69951424182998	-2.68880951000422	-2.65654179182842	-1.65614315341124	-1.21810951599464	-1.02191447763018	-0.995249745550838	-1.07648212416220	-1.01633912033404	-1.77540803202641	-0.826796318689856
BioCyc;serine-isocitrate lyase pathway	-3.11575774500276	-2.13865930444223	-1.66064170672389	-1.89092469692716	-3.48698678591061	-1.58445013110766	-3.78124961084251	-2.43134251703843	-1.68018217342209	-1.93562082919488	-2.80884200355667	-3.52299129839317
Striated Muscle Contraction;Physiological Process	-3.64681482139848	-1.19387677976935	-1.49885631886719	-0.642451925652402	-2.00846898751610	-1.12928115801208	-1.72314986389438	-1.49885631886719	-0.971019064575073	-1.05132526441867	-3.53078614572807	-1.43812914188558
BioCyc;aerobic respiration -- electron donors reaction list	-2.94537412591876	-2.08529247048674	-3.70583377901354	-3.70562363419159	-3.86551511509072	-2.39484317588530	-3.4284376231303	-2.74637340623344	-2.27051171066860	-2.59704762992891	-2.50658495107318	-5.86875069952525
GO:0031498;chromatin disassembly	-5.00709426807842	-2.59847483879293	-2.3680082501284	-2.46410459125822	-0.609785713941579	-2.77371374586559	-2.34635632185052	-1.81960761400607	-2.71923032704012	-2.8116268402328	-2.51817159140801	NA
GO:0000146;microfilament motor activity	-3.27130945954061	-0.56853163119722	-1.87945135216658	-2.67215937300698	-2.00357326594051	-0.700621276204473	-1.04423520806544	-1.77174749144012	-1.03875206053820	-0.0514332035750593	-2.57343159658543	-1.04484455555759
GO:0008137;NADH dehydrogenase (ubiquinone) activity	-3.01335366008479	-2.17523574238846	-3.97049973808399	-4.09032217290581	-3.96880506189676	-2.45773978349324	-3.69889899988934	-2.92401702509169	-2.3773037024881	-2.75236796290102	-2.53807129592392	-2.36017443388734
GO:0005626;insoluble fraction	-2.78334923707043	-0.954266082874945	-1.45388351741749	-1.84929996310721	-1.97543730471649	-1.35456973251079	-1.75895228263315	-1.16825523310807	-1.68966834674456	-1.16323635770947	-1.54116925095534	-3.70434585705586
GO:0043241;protein complex disassembly	-5.00709426807842	-2.59847483879293	-2.24090688983449	-2.21381424736934	-0.609785713941579	-2.59140149890204	-2.34635632185052	-1.81960761400607	-2.22971760504866	-2.48402363551542	-2.02994354116939	NA
GO:0005863;striated muscle thick filament	-4.09127443285556	-0.728822952166492	-1.35573398291954	-2.12835961286277	-1.42224215925206	-0.600226224439033	-1.00231453781625	-1.79207664210366	-1.03875206053820	-0.361852858156177	-4.44232464678271	-0.772740467538247
GO:0006120;mitochondrial electron transport, NADH to ubiquinone	-2.95973885151314	-2.40383225396101	-3.58983008997513	-3.78022442969958	-4.16146649724616	-2.44226196405676	-4.16310204049409	-2.62412171206413	-2.33258532255408	-2.84126645320938	-2.49913090804653	-2.36017443388734
GO:0016655;oxidoreductase activity, acting on NADH or NADPH, quinone or similar compound as acceptor	-2.90112666859434	-2.04903225539301	-3.78124961084251	-3.69021090796287	-3.77919535792613	-2.38166731561585	-3.37944064388929	-2.76168147190108	-2.25489790062505	-2.64392257593008	-2.43414134834622	-2.19338934106180
GO:0043292;contractile fiber	-3.49006049515263	-1.26825186176533	-1.25255347984052	-1.31780682936325	-1.55575398143749	-0.915479398663588	-1.20260569558261	-1.51851820949074	-0.635955663927266	-0.86281858223566	-3.59239215461701	-1.47432460674767
GO:0005865;striated muscle thin filament	-3.52907687863762	-0.936264686967319	-1.66835924971965	-1.00333143973324	-2.04407791437326	-1.25729731622428	-1.46690937999180	-1.77768646199674	-0.700621276204473	-0.939181739818784	-3.86943845787864	-1.37746572342091
GO:0006937;regulation of muscle contraction	-2.72233591395336	-1.29183378210664	-1.0690290850266	-0.407197332589854	-1.70045786474365	-0.971019064575073	-1.49885631886719	-1.43410417801389	-0.879588425052965	-0.98912712998158	-2.98512003671303	-1.40679679036929
GO:0008543;fibroblast growth factor receptor signaling pathway	-3.58983008997513	-1.76769187056922	-1.91921201490829	-2.42993515015923	-2.59632996323258	-2.40383225396101	-1.99365287350013	-1.21439535116751	-1.32563325683052	-1.50861428829998	-2.3588076434054	-0.980730999608152
GO:0008307;structural constituent of muscle	-3.31650110435224	-1.24566078983275	-0.829861135925612	-1.06313727909626	-1.37508700684242	-1.37662099051197	-1.29857793694494	-1.09990469960462	-0.954266082874945	-0.956178080710576	-2.91951566352422	-0.947359029938343
GO:0031672;A band	-4.09127443285556	-0.728822952166492	-1.35573398291954	-2.12835961286277	-1.42224215925206	-0.600226224439033	-1.00231453781625	-1.79207664210366	-1.03875206053820	-0.361852858156177	-4.44232464678271	-0.772740467538247
GO:0009167;purine ribonucleoside monophosphate metabolic process	-2.69618437584827	-1.72999820472460	-2.34323926141549	-1.41495238656819	-1.17513267051591	-2.03938637385944	-1.64600642334135	-1.30360576263335	-1.22252662066961	-1.59272733309455	-1.34448489332842	-1.11873756865315
GO:0042775;organelle ATP synthesis coupled electron transport	-2.82855157976025	-2.3564666768954	-3.49006049515263	-3.52821738921998	-3.64466017534539	-2.52119289208250	-3.58983008997513	-2.67378252919432	-2.29491942139681	-2.78167647617541	-2.47294824361283	-2.36017443388734
GO:0009055;electron carrier activity	-2.76168147190108	-2.41224819820170	-2.76168147190108	-3.15388666623463	-3.42581147719859	-2.43274457309922	-3.33879170831493	-3.15557591288239	-2.59140149890204	-2.89976724835507	-2.38289997469149	-1.88757697688673
GO:0016460;myosin II complex	-3.69889899988934	-1.12227665539294	-1.33737202221083	-1.76096642076725	-1.58889406570459	-0.791051997523972	-0.916626101048016	-1.53089294985456	-0.791051997523972	-0.890883511721796	-3.22053297026449	-1.07945547084601
GO:0030017;sarcomere	-3.86748420301169	-1.20754773148651	-1.28138832971698	-1.72475194196447	-1.68094943473146	-0.870304792147694	-1.20260569558261	-1.71331612143246	-0.850842050275494	-0.747839475421198	-3.97218164834891	-0.888370358979774
GO:0005523;tropomyosin binding	-3.92174435372295	-1.55577330936883	-1.60119835748965	-1.05132526441867	-2.52791107843057	-1.34559858772053	-2.03447440943805	-1.61758183624145	-1.37662099051197	-0.842282391851029	-3.00615108726989	-1.03547636012236
GO:0003954;NADH dehydrogenase activity	-3.06586616408909	-2.17523574238846	-4.16310204049409	-5.00654625690791	-4.71149596552512	-2.55282979373063	-3.86748420301169	-2.95973885151314	-2.40383225396101	-2.82775904033173	-2.55395407423691	-2.36017443388734
GO:0006337;nucleosome disassembly	-5.00709426807842	-2.59847483879293	-2.3680082501284	-2.46410459125822	-0.609785713941579	-2.77371374586559	-2.34635632185052	-1.81960761400607	-2.71923032704012	-2.8116268402328	-2.51817159140801	NA
GO:0016615;malate dehydrogenase activity	-3.2311283737805	-3.78227092337735	-1.9793914780936	-1.89711264209839	-2.44890294740937	-2.53146623023177	-2.81718989406649	-1.88610036773567	-3.1180342358647	-2.87479533375801	-1.96509744650521	-3.68568730203767
GO:0046879;hormone secretion	-3.29906481745218	-0.915479398663588	-2.43134251703843	-1.16323635770947	-1.63926436451497	-1.64495616660733	-1.51851820949074	-1.20260569558261	-2.02195023486987	-1.31780682936325	-1.67381341853020	-2.39319132206017
GO:0016868;intramolecular transferase activity, phosphotransferases	-3.37944064388929	-1.01449133705585	-1.90503978077264	-0.899629283264035	-1.92287617221093	-0.491913454976363	-2.31491114081939	-0.926374019164933	-1.14499102684994	-1.14812504205687	-1.43995461682759	-1.85288517256377
GO:0005859;muscle myosin complex	-3.69889899988934	-1.12227665539294	-1.33737202221083	-1.76096642076725	-1.58889406570459	-0.791051997523972	-0.916626101048016	-1.53089294985456	-0.791051997523972	-0.890883511721796	-3.22053297026449	-1.07945547084601
GO:0008171;O-methyltransferase activity	-2.98259702185641	-2.00185817780369	-2.21558723346718	-2.09190835847084	-1.98976311846187	-2.50571296868138	-2.00565040395716	-1.9793914780936	-2.47799656627791	-3.58854177906145	-2.02392875781413	-1.52261235610757
GO:0042773;ATP synthesis coupled electron transport	-2.84219158366103	-2.3564666768954	-3.64681482139848	-3.64573953875646	-3.70541269185609	-2.47799656627791	-3.64681482139848	-2.60889115968321	-2.24332537952074	-2.67215937300698	-2.45469018290677	-2.36017443388734
GO:0030016;myofibril	-3.78124961084251	-1.23500232337041	-1.28138832971698	-1.72475194196447	-1.62138457248645	-0.870304792147694	-1.20260569558261	-1.71331612143246	-0.850842050275494	-0.642451925652402	-3.97218164834891	-1.34570004109541
GO:0006941;striated muscle contraction	-3.4284376231303	-1.64495616660733	-1.30944711698195	-2.01797070576607	-1.84714650551074	-0.897517096929306	-1.69650606473805	-1.51115747287590	-0.987127341326598	-0.778645265183919	-3.12030215237311	-1.30191055703726
GO:0042813;Wnt receptor activity	-3.20567550631190	-1.07648212416220	-1.02191447763018	-0.499682265157809	-2.05197750204700	-0.243895818971624	-0.947995680035108	-0.730354612506645	-0.915479398663588	-0.814367880871166	-1.18453555289004	-1.80564717114097
GO:0015081;sodium ion transmembrane transporter activity	-2.92994809951434	-2.11793619644228	-3.69095486583714	-3.86650152371779	-3.68946412671905	-2.42220315438790	-3.52907687863762	-2.87725995484535	-2.36526066283442	-2.71365375636887	-2.44347741413057	-1.76633031861730
GO:0009126;purine nucleoside monophosphate metabolic process	-2.69618437584827	-1.72999820472460	-2.34323926141549	-1.41495238656819	-1.17513267051591	-2.03938637385944	-1.64600642334135	-1.30360576263335	-1.22252662066961	-1.59272733309455	-1.34448489332842	-1.11873756865315
GO:0009168;purine ribonucleoside monophosphate biosynthetic process	-2.69618437584827	-1.72999820472460	-2.34323926141549	-1.41495238656819	-1.17513267051591	-2.03938637385944	-1.64600642334135	-1.30360576263335	-1.22252662066961	-1.59272733309455	-1.34448489332842	-1.11873756865315
GO:0009127;purine nucleoside monophosphate biosynthetic process	-2.69618437584827	-1.72999820472460	-2.34323926141549	-1.41495238656819	-1.17513267051591	-2.03938637385944	-1.64600642334135	-1.30360576263335	-1.22252662066961	-1.59272733309455	-1.34448489332842	-1.11873756865315
GO:0050136;NADH dehydrogenase (quinone) activity	-3.01335366008479	-2.17523574238846	-3.97049973808399	-4.09032217290581	-3.96880506189676	-2.45773978349324	-3.69889899988934	-2.92401702509169	-2.3773037024881	-2.75236796290102	-2.53807129592392	-2.36017443388734
BioCyc;TCA cycle variation VIII	-2.14598888373673	-3.59111353933818	-1.03516766724782	-2.00461380193559	-2.29815214130432	-2.14759183189998	-2.24090688983449	-2.35774248731431	-2.47169370534879	-2.11307090376882	-1.65043392311647	-2.67996560656934
BioCyc;glycolysis II	-2.60889115968321	-5.00764021128224	-1.32198419127313	-1.62476579448570	-1.90103833851	-1.41754144179868	-1.90503978077264	-1.26430821355690	-1.86847332211769	-1.70366974627019	-2.84403139111289	-1.91427688276612
Ovarian Infertility Genes;Cellular Process	-1.20260569558261	-2.48605465649948	-1.26430821355690	-1.99171167946115	-1.05824937856652	-1.49310179646440	-1.34229492829562	-1.57114166026260	-1.67109147956720	-1.67454304058581	-1.29621078737413	-2.17058011077764
BioCyc;superpathway of glyoxylate bypass TCA	-2.20149548471604	-3.28664556678345	-1.84022252988764	-2.56442262612737	-3.21664824719262	-2.32111473591373	-3.30811991950572	-3.1906669304855	-2.63659296083766	-2.53446228332669	-2.09314925304468	-2.50240811661859
BioCyc;superpathway of glycolysis and TCA variant VIII	-2.26940007891355	-2.74720118229102	-1.42450593875172	-1.66561667051662	-2.17011189735189	-1.92091051376292	-2.09415041335491	-1.86049440486107	-1.95403709023371	-1.79283821846373	-2.46287392118946	-2.20354216637775
TCA Cycle;Metabolic Process	-2.43134251703843	-2.81787001434369	-1.80508480728515	-2.26081900687057	-2.53872029658364	-1.89970422329435	-2.45180750511175	-2.4962568508089	-2.41224819820170	-2.23847923920246	-1.78067130475263	-2.65185681837665
BioCyc;TCA cycle -- aerobic respiration	-2.20149548471604	-3.28664556678345	-1.84022252988764	-2.56442262612737	-3.21664824719262	-2.32111473591373	-3.30811991950572	-3.1906669304855	-2.63659296083766	-2.53446228332669	-2.09314925304468	-2.50240811661859
BioCarta;Stathmin and breast cancer resistance to antimicrotubule agents	-2.08288656225244	-2.73626996292695	-1.7322017249786	-1.77618556095187	-1.27796775423341	-2.93064192331472	-2.32392536180405	-2.00565040395716	-3.00507969412831	-3.02150473418753	-1.05451069758767	-1.83781525964567
BioCyc;mevalonate pathway	-2.10435624030386	-2.51338196147965	-2.4962568508089	-1.93562082919488	-1.98374203065708	-1.69951424182998	-1.56167572488446	-1.69650606473805	-1.71090794834230	-1.64136994093272	-1.98907456686068	-2.81235608903123
Glycogen Metabolism;Metabolic Process	-1.97029217055302	-2.36526066283442	-1.60911818841352	-1.38051828097821	-1.64526813633503	-1.83133165210929	-1.9793914780936	-1.78379515834598	-2.11793619644228	-1.98508273933327	-2.00312984140023	-3.29261935057368
BioCyc;pyruvate dehydrogenase	-2.65731228840744	-3.86846317408183	-0.962995758824655	-1.70366974627019	-1.76298820268934	-1.63112878585228	-2.15522481852703	-2.52030526573283	-2.4618393731424	-1.84188229636506	-0.351349335829732	-3.58070825637945
BioCyc;superpathway of glycolysis, pyruvate dehydrogenase, TCA, and glyoxylate bypass	-2.37193887986203	-2.87971527547575	-1.72314986389438	-2.17957259233240	-2.49336097909508	-1.94151928821838	-2.42083539279818	-2.47043442402893	-2.12743781783924	-2.00461380193559	-2.62713146600321	-2.14295507045153
hsa00020;Citrate cycle (TCA cycle)	-2.26225057521897	-3.02328228093257	-1.82881453254332	-2.32263519324955	-2.54943135189668	-1.95403709023371	-2.56059784808826	-2.78334923707043	-2.44226196405676	-2.12391823684032	-1.64673914886364	-2.41150342697171
hsa02010;ABC transporters	-1.44288964386424	-2.4618393731424	-2.29366605652643	-1.01633912033404	-1.54631177883812	-1.86847332211769	-1.33194588256759	-2.84219158366103	-1.60388123885144	-1.55916858264153	-1.58667338827583	-1.74098350639433
GO:0051540;metal cluster binding	-2.46537821872948	-3.21956728674615	-2.48084416622917	-2.96934389820947	-2.79128153688909	-2.49165196813106	-3.16690633581415	-2.45669357441453	-2.21243579029315	-3.16608461869168	-2.4184799666500	-1.61086873428935
GO:0045333;cellular respiration	-2.24090688983449	-2.80725273271503	-2.53028565997390	-2.51941427716215	-2.92855255259136	-2.21735352905145	-2.73517015941253	-2.55170126263644	-2.43274457309922	-2.51160382324165	-1.97487683804005	-2.45758271109289
GO:0031328;positive regulation of cellular biosynthetic process	-1.00231453781625	-2.76290030456880	-1.11152131358422	-1.67454304058581	-1.45755778282873	-1.82204830026639	-1.22324626034609	-1.87945135216658	-1.83133165210929	-1.30480558467263	-0.632725884086523	-2.28422600594614
GO:0006119;oxidative phosphorylation	-2.28567659526232	-2.42220315438790	-3.29906481745218	-2.87479533375801	-3.00184111865482	-2.09638400765452	-2.50483768956977	-2.41109789484392	-1.85372178237883	-2.41946245029335	-2.18296915054582	-2.52194249990333
GO:0048037;cofactor binding	-2.00058170640527	-2.34075207593666	-1.74133587993227	-1.61416786377682	-2.06046788902858	-1.87441165552696	-2.01172988484781	-1.91238730494292	-2.02862709801994	-1.99171167946115	-2.01496621798115	-2.47810700418567
GO:0046356;acetyl-CoA catabolic process	-2.57113400441471	-2.93834038366184	-2.15029380880303	-2.40994323427646	-3.30700666914660	-2.23644698681092	-2.92401702509169	-2.82273962395111	-2.68289887427193	-2.34857095595923	-2.04047178907724	-2.45758271109289
GO:0030106;	-0.730354612506645	-2.69005385436892	-0.76202214030952	-1.69348649303593	-0.365380606641529	-0.936264686967319	-0.539891658880669	-0.449089541008318	-0.243895818971624	-0.7062103077764	-1.24986423904045	-1.64737617890723
GO:0006521;regulation of amino acid metabolic process	-1.10571767805703	-2.71531199982715	-2.26225057521897	-0.973546453663185	-1.50117568610689	-1.50716562875666	-0.871375305582896	-3.69095486583714	-1.62098292579111	-1.72902152922032	-1.49160876863475	-1.70602701514425
GO:0045727;positive regulation of translation	-1.00231453781625	-3.69169601632321	-1.09990469960462	-1.27651275944255	-1.29011748674610	-1.71833694459443	-1.27506326557718	-2.21558723346718	-1.94151928821838	-1.44953586327520	-0.632725884086523	-2.21301988953264
GO:0031968;organelle outer membrane	-1.47966829311421	-2.63659296083766	-1.85151505215632	-2.02597925213979	-1.52063457059828	-1.62098292579111	-1.42450593875172	-1.96128322067898	-2.14759183189998	-1.62476579448570	-1.99751332718218	-2.25051399214849
GO:0042108;positive regulation of cytokine biosynthetic process	-0.871375305582896	-3.69169601632321	-1.12353455283872	-1.27651275944255	-1.22469373294014	-1.71833694459443	-1.28744022861508	-2.21558723346718	-2.50197891505199	-1.88768793231867	-0.923510699824126	-2.26474085680217
GO:0009060;aerobic respiration	-2.35311661417191	-3.00507969412831	-2.60889115968321	-2.58245221022458	-3.06148029345898	-2.30668086717941	-2.76168147190108	-2.5977625833296	-2.48605465649948	-2.55970056927838	-2.05067126212082	-2.45758271109289
GO:0051539;4 iron, 4 sulfur cluster binding	-2.44104191870856	-2.67539956026397	-2.56059784808826	-3.42712703704506	-3.5872485789223	-2.18184123687495	-3.27130945954061	-1.83691570076578	-1.73536991999818	-2.59029378327716	-2.59918441156149	-1.69532253146171
GO:0016247;channel regulator activity	-2.01996423168764	-2.34729732122713	-0.793051918519963	-1.04006668963173	-1.88282634126273	-1.96319393191835	-1.40115018208821	-2.26225057521897	-2.10631209657398	-1.78176875656476	-0.905163330793587	-1.65943555869513
GO:0046933;hydrogen ion transporting ATP synthase activity, rotational mechanism	-1.85151505215632	-2.37306615480451	-3.20567550631190	-2.59704762992891	-2.47586345913724	-1.76170564814674	-1.85151505215632	-2.31491114081939	-1.59451711362586	-2.19448294267924	-1.94445185541651	-2.74591217693306
GO:0051536;iron-sulfur cluster binding	-2.46537821872948	-3.21956728674615	-2.48084416622917	-2.96934389820947	-2.79128153688909	-2.49165196813106	-3.16690633581415	-2.45669357441453	-2.21243579029315	-3.16608461869168	-2.4184799666500	-1.61086873428935
GO:0009109;coenzyme catabolic process	-2.57113400441471	-2.93834038366184	-2.07196993891894	-2.40994323427646	-3.33741523511403	-2.29809239809987	-3.2311283737805	-2.90112666859434	-2.70493958337749	-2.36305445668857	-1.98331586485393	-2.83564123471602
GO:0003730;mRNA 3'-UTR binding	-1.9793914780936	-4.71782894061291	-2.47043442402893	-2.27570789515435	-1.93265481090032	-3.33947604923652	-1.23088736328546	-3.58983008997513	-3.78227092337735	-4.16228581768002	-2.30759754863503	-1.48511962386773
GO:0006766;vitamin metabolic process	-1.24144144856757	-2.78501568566018	-1.51115747287590	-1.82628787843353	-1.03647118788312	-1.68018217342209	-1.55236519952421	-1.48963611619868	-2.26367674142266	-1.74651728870339	-1.50411779440260	-1.8809379420249
GO:0015036;disulfide oxidoreductase activity	-1.87945135216658	-3.33947604923652	-1.78379515834598	-1.26001980587884	-2.03863657636963	-1.77358121507344	-2.00058170640527	-2.34635632185052	-1.92989244351273	-2.45975852082048	-2.40495855083486	-1.55916858264153
GO:0000313;organellar ribosome	-1.98941754105144	-2.83614826249613	-2.45669357441453	-2.54531184026150	-2.56325237546397	-2.57860010407233	-2.3680082501284	-2.99344896883337	-2.5572696934514	-2.92330934007535	-2.14508018595454	-2.96149201811661
GO:0006084;acetyl-CoA metabolic process	-2.33146564874439	-2.90248095894591	-2.02730567776973	-2.29908984628324	-2.60655485239940	-1.98135737372542	-2.67378252919432	-2.47728821879011	-2.35827607022409	-2.16282040854323	-1.93221358285740	-2.63074226129566
GO:0045937;positive regulation of phosphate metabolic process	-1.32681920313667	-3.97134227992425	-2.16902529996873	-1.5276432856766	-1.77128950411699	-0.994250010796299	-1.14655507224621	-1.40739494802619	-1.17705333287256	-1.20386351753485	-1.71723520640556	-1.49935808673883
GO:0005759;mitochondrial matrix	-2.12124837374932	-2.50197891505199	-2.18383624443514	-2.28858299294825	-2.27847019555795	-2.34418614203821	-2.43635623729884	-2.3680082501284	-2.30381758569155	-2.69489446975365	-2.16348025241782	-2.03429714071931
GO:0001819;positive regulation of cytokine production	-0.851930444764347	-3.69169601632321	-0.980977477804369	-1.14812504205687	-1.26661048497363	-1.71833694459443	-1.17786167387877	-2.21558723346718	-2.50197891505199	-1.88768793231867	-1.10949447196679	-2.26474085680217
GO:0006414;translational elongation	-0.539891658880669	-4.16391518322208	-2.5908486880798	-2.92925164759350	-1.75339294447465	-2.73626996292695	-1.61758183624145	-1.60119835748965	-2.82934112847394	-3.20448164232571	-0.534576073599895	-3.26075790264852
GO:0030042;actin filament depolymerization	-1.50555219245585	-2.56149174094036	-1.17786167387877	-1.34783863212283	-1.32435123692928	-1.45837274568095	-1.59070172206825	-1.35119683059133	-1.80018514953288	-1.26001980587884	-1.795380050003	-1.99707683957934
GO:0001932;regulation of protein amino acid phosphorylation	-1.10571767805703	-2.71531199982715	-2.26225057521897	-0.973546453663185	-1.50117568610689	-1.50716562875666	-0.871375305582896	-3.69095486583714	-1.62098292579111	-1.72902152922032	-1.49160876863475	-1.33597910513766
GO:0042327;positive regulation of phosphorylation	-1.32681920313667	-3.97134227992425	-2.16902529996873	-1.5276432856766	-1.77128950411699	-0.994250010796299	-1.14655507224621	-1.40739494802619	-1.17705333287256	-1.20386351753485	-1.71723520640556	-1.49935808673883
GO:0009218;pyrimidine ribonucleotide metabolic process	-1.28744022861508	-2.65807987745221	-0.730354612506645	-0.814367880871166	-1.14121025615226	-1.06124596664165	-1.25865598780992	-0.889841954808449	-1.35456973251079	-1.39626366372982	-1.81546796479602	-2.48634355172566
GO:0005741;mitochondrial outer membrane	-1.61758183624145	-2.63659296083766	-2.04738705204240	-2.16282040854323	-1.61170182404365	-1.77918169926408	-1.52611349947583	-1.98641837916758	-2.28712171065655	-1.82628787843353	-2.34823477634997	-2.23768562457859
GO:0051693;actin filament capping	-1.50555219245585	-2.56149174094036	-1.17786167387877	-1.34783863212283	-1.32435123692928	-1.45837274568095	-1.59070172206825	-1.35119683059133	-1.80018514953288	-1.26001980587884	-1.795380050003	-1.99707683957934
GO:0046034;ATP metabolic process	-1.7322017249786	-2.30668086717941	-2.87725995484535	-2.35207117894978	-2.42852244222925	-1.79453597009562	-1.76638278499323	-2.16453569557916	-1.64495616660733	-2.06992589711623	-1.84753774150992	-2.42146129632637
GO:0001906;cell killing	-0.947995680035108	-5.86875069952525	-1.81960761400607	-1.60676008709201	-1.01097863388622	-2.69005385436892	-1.24144144856757	-1.50555219245585	-3.02328228093257	-1.61416786377682	-0.887770609986423	-1.05710843626780
GO:0051016;barbed-end actin filament capping	-1.50555219245585	-2.56149174094036	-1.17786167387877	-1.34783863212283	-1.32435123692928	-1.45837274568095	-1.59070172206825	-1.35119683059133	-1.80018514953288	-1.26001980587884	-1.795380050003	-1.99707683957934
GO:0030835;negative regulation of actin filament depolymerization	-1.50555219245585	-2.56149174094036	-1.17786167387877	-1.34783863212283	-1.32435123692928	-1.45837274568095	-1.59070172206825	-1.35119683059133	-1.80018514953288	-1.26001980587884	-1.795380050003	-1.99707683957934
GO:0015457;auxiliary transport protein activity	-1.91238730494292	-2.33258532255408	-1.08626335605360	-0.939181739818784	-1.81489972205631	-1.89419391688816	-1.38622150895519	-2.09415041335491	-2.05754363776875	-1.69348649303593	-0.869238310778163	-1.79881041469971
GO:0030834;regulation of actin filament depolymerization	-1.50555219245585	-2.56149174094036	-1.17786167387877	-1.34783863212283	-1.32435123692928	-1.45837274568095	-1.59070172206825	-1.35119683059133	-1.80018514953288	-1.26001980587884	-1.795380050003	-1.99707683957934
GO:0050730;regulation of peptidyl-tyrosine phosphorylation	-1.17786167387877	-2.71531199982715	-2.26225057521897	-0.973546453663185	-1.50117568610689	-1.50716562875666	-0.871375305582896	-3.69095486583714	-1.62098292579111	-1.72902152922032	-1.62437120521064	-1.35481264547358
GO:0006099;tricarboxylic acid cycle	-2.57113400441471	-2.93834038366184	-2.15029380880303	-2.40994323427646	-3.30700666914660	-2.23644698681092	-2.92401702509169	-2.82273962395111	-2.68289887427193	-2.34857095595923	-2.04047178907724	-2.45758271109289
GO:0009147;pyrimidine nucleoside triphosphate metabolic process	-1.74933773729008	-3.1677249521173	0.0411511841527095	-0.0514332035750593	-0.79707453001095	-1.56417340621326	-0.829861135925612	-0.793051918519963	-1.24566078983275	-1.56673690574972	-1.12102349579064	-1.97386517684679
GO:0006221;pyrimidine nucleotide biosynthetic process	-1.65327774576802	-3.1180342358647	-0.907417733415487	-0.7062103077764	-1.10191221777984	-1.04938264668459	-1.25865598780992	-0.829861135925612	-1.36386510294041	-1.46205705690870	-1.50877298808459	-2.30503530310593
GO:0030832;regulation of actin filament length	-1.67736793699718	-2.29491942139681	-1.29857793694494	-1.65846881277511	-1.21633415393306	-1.23500232337041	-1.16825523310807	-1.24144144856757	-1.34559858772053	-1.17417121058231	-1.51641779083976	-1.81248479927128
GO:0051187;cofactor catabolic process	-2.48504106568701	-2.93834038366184	-2.08288656225244	-2.2510266734134	-3.11117884497685	-2.29809239809987	-2.87725995484535	-2.65731228840744	-2.34729732122713	-2.2510266734134	-2.1203550990144	-2.58691970694851
GO:0004683;calmodulin-dependent protein kinase activity	-1.96128322067898	-3.52993312469897	-1.56167572488446	-0.261538928882469	-1.88928152181471	-1.42816495526071	-2.70366866615551	-2.14598888373673	-2.15712279208118	-1.54895744121396	-1.59831813459380	-2.33886700073806
GO:0031980;mitochondrial lumen	-2.12124837374932	-2.50197891505199	-2.18383624443514	-2.28858299294825	-2.27847019555795	-2.34418614203821	-2.43635623729884	-2.3680082501284	-2.30381758569155	-2.69489446975365	-2.16348025241782	-2.03429714071931
GO:0005761;mitochondrial ribosome	-1.98941754105144	-2.83614826249613	-2.45669357441453	-2.54531184026150	-2.56325237546397	-2.57860010407233	-2.3680082501284	-2.99344896883337	-2.5572696934514	-2.92330934007535	-2.14508018595454	-2.96149201811661
GO:0050662;coenzyme binding	-2.04738705204240	-2.32521066179797	-1.91238730494292	-1.64136994093272	-2.15140726261167	-1.88120055883407	-1.93857563380968	-1.95103633352537	-2.06482052915594	-2.01010252415291	-2.0077118949831	-2.31369523603413
hsa00190;Oxidative phosphorylation	-2.53028565997390	-2.24332537952074	-3.15557591288239	-3.23017909942216	-3.15219100878364	-2.13865930444223	-2.5908486880798	-2.33947520641073	-1.99558674227859	-2.26828423643215	-2.30188177014703	-2.5743290686038
Cytoplasmic Ribosomal Proteins;Molecular Function	-2.15522481852703	-1.60388123885144	-2.73517015941253	-2.62260828465726	-1.64950146585721	-1.20754773148651	-1.03516766724782	-1.05637297062723	-1.06124596664165	-1.04006668963173	-1.90901108034403	-1.00926765971886
hsa00232;Caffeine metabolism	-0.603400673694132	-0.400010661170175	-5.86875069952525	-2.19448294267924	-1.95744004437209	NA	-1.08626335605360	NA	NA	NA	-2.31831469618496	-4.01479326377717
hsa05016;Huntington's disease	-2.21558723346718	-1.88120055883407	-2.80565745328797	-2.81650719757612	-2.58111119823025	-1.88772435919633	-2.26940007891355	-2.00058170640527	-1.78581391332802	-1.92522378823994	-2.26509753600223	-1.65186766111763
Electron Transport Chain;Metabolic Process	-2.55170126263644	-2.18850808086978	-3.52907687863762	-3.48852655124113	-3.26832333175656	-2.20766243044191	-2.82855157976025	-2.44104191870856	-2.01335110455895	-2.20437629164666	-2.39678132695622	-2.04351404934236
hsa05010;Alzheimer's disease	-2.22742268441296	-1.91402201620098	-2.70366866615551	-2.82775904033173	-2.67053005683411	-1.81365988072762	-2.47043442402893	-1.93857563380968	-1.72548081367408	-1.76506874075975	-2.35519567178881	-2.27561228055253
hsa05012;Parkinson's disease	-2.47728821879011	-1.94151928821838	-2.91761798305457	-3.0029247329231	-2.89840266902571	-1.97258882945454	-2.68880951000422	-2.42083539279818	-1.82204830026639	-1.94802421031435	-2.29616806549555	-1.29108804806837
hsa00532;Glycosaminoglycan biosynthesis - chondroitin sulfate	-1.21439535116751	-1.00130147326498	-2.71448444543587	-1.03003968153126	-1.07197978895597	-2.64824969809308	-0.793051918519963	-0.76202214030952	-0.74471017412612	-1.11833775728622	-1.83383929099894	-3.17085897357927
GO:0015985;energy coupled proton transport, down electrochemical gradient	-1.79521609250392	-2.27051171066860	-3.04275262586839	-2.50774147379026	-2.41303401449247	-1.66665789186980	-1.74474215746571	-2.12568135397588	-1.57552979306034	-2.14437986380014	-1.87952248193482	-2.5489975139287
GO:0051260;protein homooligomerization	-1.42450593875172	-0.775566381794422	-5.00709426807842	-4.71361495340171	-1.80818084849801	-1.22595625480345	-1.09990469960462	NA	-0.400010661170175	-1.03003968153126	-3.2742730929534	-2.79431935621060
GO:0004402;histone acetyltransferase activity	-1.63293260967075	-1.56889744377462	-2.93742554724889	-1.88113565070226	-2.12659823223906	-2.27435810562451	-1.86529460693689	-1.46021141895907	-1.91069600752593	-1.66197326673518	-1.01357266514353	-2.05585445749792
GO:0006753;nucleoside phosphate metabolic process	-1.79521609250392	-2.30668086717941	-2.83521345682574	-2.47981878738435	-2.35848894002746	-1.79453597009562	-1.78032804783571	-2.16453569557916	-1.64495616660733	-2.17634380622513	-1.89258076285618	-2.5489975139287
GO:0015986;ATP synthesis coupled proton transport	-1.79521609250392	-2.27051171066860	-3.04275262586839	-2.50774147379026	-2.41303401449247	-1.66665789186980	-1.74474215746571	-2.12568135397588	-1.57552979306034	-2.14437986380014	-1.87952248193482	-2.5489975139287
GO:0015002;heme-copper terminal oxidase activity	-2.50863952479692	-1.96768990784605	-3.35853965850542	-3.32674891201912	-2.83333320253615	-1.30783480429948	-2.29715635278404	-1.64017590677239	-1.53397745834395	-1.35235689794797	-2.68415200637931	NA
GO:0006754;ATP biosynthetic process	-1.79521609250392	-2.30668086717941	-2.83521345682574	-2.47981878738435	-2.35848894002746	-1.79453597009562	-1.78032804783571	-2.16453569557916	-1.64495616660733	-2.17634380622513	-1.89258076285618	-2.5489975139287
GO:0045263;proton-transporting ATP synthase complex, coupling factor F(o)	-2.00565040395716	-2.98386090948741	-4.71572592998199	-5.86875069952525	-3.17493785406221	-2.61005270113469	-2.27710741096132	-2.57113400441471	-1.89970422329435	-2.55056845680324	-2.37418918389033	NA
GO:0015078;hydrogen ion transmembrane transporter activity	-2.39289769721108	-2.14759183189998	-3.11575774500276	-3.06367738206061	-2.91570589893808	-1.99558674227859	-2.39289769721108	-2.08288656225244	-1.87441165552696	-2.03272186642329	-2.24573476001797	-2.32310777264668
GO:0016675;oxidoreductase activity, acting on heme group of donors	-2.50863952479692	-1.96768990784605	-3.35853965850542	-3.32674891201912	-2.83333320253615	-1.30783480429948	-2.29715635278404	-1.64017590677239	-1.53397745834395	-1.35235689794797	-2.68415200637931	NA
GO:0016676;oxidoreductase activity, acting on heme group of donors, oxygen as acceptor	-2.50863952479692	-1.96768990784605	-3.35853965850542	-3.32674891201912	-2.83333320253615	-1.30783480429948	-2.29715635278404	-1.64017590677239	-1.53397745834395	-1.35235689794797	-2.68415200637931	NA
GO:0005830;cytosolic ribosome	-1.64600642334135	-1.52935991860101	-2.72233591395336	-2.529100617859	-1.66330988010515	-1.03875206053820	-0.746271867021962	-0.871375305582896	-0.897517096929306	-0.973546453663185	-0.979012150718144	-0.915444184129665
GO:0046961;hydrogen ion transporting ATPase activity, rotational mechanism	-1.85151505215632	-2.27051171066860	-3.20567550631190	-2.59704762992891	-2.47586345913724	-1.73536991999818	-1.79368869895986	-2.12568135397588	-1.57552979306034	-2.14437986380014	-1.86749984574334	-2.74591217693306
GO:0004468;lysine N-acetyltransferase activity	-1.63293260967075	-1.56889744377462	-2.93742554724889	-1.88113565070226	-2.12659823223906	-2.27435810562451	-1.86529460693689	-1.46021141895907	-1.91069600752593	-1.66197326673518	-1.01357266514353	-2.05585445749792
GO:0016469;proton-transporting two-sector ATPase complex	-1.85151505215632	-2.21735352905145	-3.20567550631190	-2.59704762992891	-2.47586345913724	-1.64927669193539	-1.77174749144012	-2.10435624030386	-1.48317230241922	-2.10239297548726	-1.86749984574334	-2.93897871779358
GO:0005842;cytosolic large ribosomal subunit	-1.64600642334135	-1.6556401381224	-2.78334923707043	-2.64392257593008	-1.71211660447579	-1.10470863274076	-0.746271867021962	-0.907417733415487	-0.936264686967319	-1.09449057594987	-1.06610060862212	-0.915444184129665
GO:0045259;proton-transporting ATP synthase complex	-1.81184496080262	-3.06804668656274	-3.86748420301169	-3.58854177906145	-2.68630665416632	-2.18850808086978	-2.18070905888018	-2.50483768956977	-1.74332823094240	-2.28422600594614	-2.27161915548672	-3.31267979785134
GO:0016651;oxidoreductase activity, acting on NADH or NADPH	-2.54111930307306	-2.09638400765452	-3.27130945954061	-3.20448164232571	-3.52735463798292	-2.33258532255408	-2.98259702185641	-2.64609022691911	-2.19835250412558	-2.49481165725475	-2.33370077913662	-1.62556857956256
GO:0015399;primary active transmembrane transporter activity	-2.30002400606375	-2.01335110455895	-2.90112666859434	-2.78167647617541	-2.62108911369286	-1.90702917706736	-2.25296594602415	-2.03447440943805	-1.77918169926408	-1.83514955339388	-2.25682257856078	-1.86218643011385
GO:0015077;monovalent inorganic cation transmembrane transporter activity	-2.32392536180405	-2.12743781783924	-3.00400425035104	-3.02150473418753	-2.75922992991286	-2.01335110455895	-2.38042999620345	-2.06337513448226	-1.88772435919633	-1.99930039988792	-2.18976459747105	-2.29249587397250
GO:0004129;cytochrome-c oxidase activity	-2.50863952479692	-1.96768990784605	-3.35853965850542	-3.32674891201912	-2.83333320253615	-1.30783480429948	-2.29715635278404	-1.64017590677239	-1.53397745834395	-1.35235689794797	-2.68415200637931	NA
BioCyc;glyoxylate cycle II	-2.42083539279818	-1.89419391688816	-2.03447440943805	-2.76045802244294	-3.37706102506001	-2.74720118229102	-2.53028565997390	-2.94537412591876	-2.35415810435547	-2.65654179182842	-2.61120986766544	-2.29922194211962
GO:0046873;metal ion transmembrane transporter activity	-2.29366605652643	-1.81365988072762	-2.67378252919432	-2.80405613113581	-2.74470842972294	-2.10631209657398	-2.78334923707043	-2.40270169887591	-2.03622033908293	-1.89711264209839	-2.12918766601949	-2.01496621798115
GO:0051537;2 iron, 2 sulfur cluster binding	-2.41109789484392	-3.31703876526692	-2.57113400441471	-3.11347263106937	-2.58973677257395	-2.65807987745221	-3.49006049515263	-2.70366866615551	-3.20686486515097	-3.64573953875646	-2.34202413616116	-1.54087355644512
GO:0015377;cation:chloride symporter activity	-0.449089541008318	-0.243895818971624	-1.95103633352537	-3.92123758023129	-0.456710573167459	-0.400010661170175	0.0411511841527095	-0.539891658880669	-0.56853163119722	-0.499682265157809	-2.58644494085174	-4.15732280769559
GO:0005248;voltage-gated sodium channel activity	-2.01172988484781	-1.14499102684994	-1.74933773729008	-2.89976724835507	-2.45871217192995	-1.27993237155650	-2.5977625833296	-1.12353455283872	-1.10470863274076	-1.52291999865875	-2.71613643725273	-1.79000312870887
GO:0051216;cartilage development	-1.36036901943512	-0.897517096929306	-2.01996423168764	-2.91666375168204	-1.08863750488017	-0.954266082874945	-0.603400673694132	-0.358338447094208	-0.491913454976363	-1.06313727909626	-1.16636908091397	-1.24429745223366
GO:0008630;DNA damage response, signal transduction resulting in induction of apoptosis	-1.66835924971965	-1.54637134219957	-0.995249745550838	-3.26981922342111	-2.20272386891280	-1.59451711362586	-2.14598888373673	-2.28567659526232	-1.97258882945454	-2.01797070576607	-2.28856138305495	-1.54886689870652
GO:0009636;response to toxin	-1.29857793694494	-0.491913454976363	-2.39289769721108	-3.17574435997588	-2.18470991968226	-1.18120490949668	-2.33146564874439	-1.0690290850266	-1.26825186176533	-1.54107180617356	-1.66496294214744	-2.70860278491550
GO:0008629;induction of apoptosis by intracellular signals	-1.78379515834598	-2.04190321001949	-0.871375305582896	-2.72173073981565	-1.94500065589569	-2.80725273271503	-2.4962568508089	-3.49006049515263	-3.23207406597145	-2.95896060183621	-1.73852618207983	-1.7162002187096
BioCarta;Extrinsic Prothrombin Activation Pathway	-1.71670392813647	-1.03875206053820	-2.13633823732002	-1.51620060894330	-2.65576837116370	-1.02790550433977	-1.35119683059133	-0.673844637989179	-1.69951424182998	-1.75618848770474	-2.10826058615382	-1.21649638529386
BioCyc;fatty acid oxidation pathway	-2.64609022691911	-1.52079900642854	-2.09415041335491	-2.49481165725475	-2.72112326900191	-3.02328228093257	-1.88610036773567	-2.30002400606375	-2.32521066179797	-2.39094484929946	-2.47870224579023	-2.10027322313237
BioCarta;How does salmonella hijack a cell	-2.73517015941253	-1.10470863274076	-0.926374019164933	-2.08047154072937	-5.86875069952525	-2.00668309427298	-1.45388351741749	-2.32392536180405	-1.42816495526071	-1.77618556095187	-5.86875069952525	-2.82294003622039
GO:0042692;muscle cell differentiation	-1.88610036773567	-1.80695252647107	-1.58221846843033	-1.79651051109623	-2.64174669856159	-2.54231201667676	-2.05992441746855	-2.05569527385863	-1.45837274568095	-1.29452261192110	-2.73736562405525	-1.18360677949761
GO:0045445;myoblast differentiation	-2.02730567776973	-1.71090794834230	-1.63676893677479	-1.90304284888588	-2.94356420288198	-3.70604313083616	-2.05992441746855	-2.35311661417191	-1.50716562875666	-1.22741125110265	-2.83012770336951	-1.18360677949761
GO:0016010;dystrophin-associated glycoprotein complex	-1.66064170672389	-1.44657021837844	-2.55170126263644	-2.74554249466049	-3.02061090138406	-2.12743781783924	-2.74637340623344	-1.85151505215632	-1.55577330936883	-3.33810477519289	-0.99325404152106	-1.59888612635966
GO:0004726;non-membrane spanning protein tyrosine phosphatase activity	-2.17353425131457	-2.39484317588530	-1.67736793699718	-2.84126645320938	-5.00599616599862	-2.05754363776875	-1.80508480728515	-1.65327774576802	-1.50149202029106	-2.42993515015923	-1.43181019016326	-1.56688995107894
BioCyc;isoleucine degradation III	-2.34635632185052	-1.33602060629969	-2.5977625833296	-2.20437629164666	-2.33690692994493	-2.98386090948741	-1.98641837916758	-2.33146564874439	-1.86299413273452	-2.31319969394522	-2.72353942410291	-0.723234369461005
BioCarta;The IGF-1 Receptor and Longevity	0.0411511841527095	-1.48317230241922	-1.24144144856757	-1.78854283580264	-1.25526313233547	-3.52993312469897	-1.87945135216658	-1.99365287350013	-2.18850808086978	-2.1859807690695	-0.727297060791838	-0.99519560921164
hsa00640;Propanoate metabolism	-1.89841088220601	-1.83133165210929	-1.37120288321513	-1.79283821846373	-1.72636010002724	-2.84311322305437	-2.21558723346718	-2.48504106568701	-2.76290030456880	-3.06367738206061	-2.20027635388422	-2.61340595019479
hsa00053;Ascorbate and aldarate metabolism	-0.673844637989179	-1.27993237155650	-1.57114166026260	-1.57997835248530	-0.832282142967411	-4.71782894061291	-1.37120288321513	-1.66064170672389	-4.71782894061291	-3.52821738921998	-0.827458366224993	-1.31408749559562
hsa04964;Proximal tubule bicarbonate reclamation	-2.18070905888018	-1.92989244351273	-1.93857563380968	-2.26828423643215	-2.19253714802405	-2.90248095894591	-2.57113400441471	-3.11575774500276	-3.33947604923652	-2.29240794406185	-1.82447979373477	-1.66694666961254
hsa00280;Valine, leucine and isoleucine degradation	-2.16453569557916	-1.80018514953288	-2.01172988484781	-1.91074640159676	-1.71891793178668	-2.91856861355399	-1.82881453254332	-2.01172988484781	-2.17523574238846	-2.46917037270406	-1.8404280390421	-1.27891646557039
GO:0001701;in utero embryonic development	-1.77496561569727	-2.03220470089969	-0.639197654655878	-1.21536291656282	-0.882865001372472	-3.40507598458884	-2.07703733581125	-2.58808463396857	-1.84209814839539	-2.61460225367491	-1.26710197067962	-1.77502110059826
GO:0042493;response to drug	-1.05637297062723	-1.17225917516719	-1.62795330433853	-1.83514955339388	-1.23313562046952	-2.81787001434369	-2.35774248731431	-2.01996423168764	-2.27850164557656	-1.87101218711041	-1.31963497646937	-1.9072138556038
GO:0015988;energy coupled proton transport, against electrochemical gradient	-2.07196993891894	-2.38166731561585	-1.88610036773567	-2.71365375636887	-2.2911450569769	-3.86846317408183	-2.52030526573283	-2.07196993891894	-2.65807987745221	-2.35720688325714	-0.118898870789751	-1.26727709777026
GO:0015238;drug transporter activity	-0.889841954808449	-0.86060070594674	-2.10435624030386	-2.45035797678869	-1.77998218555318	-3.20686486515097	-2.17353425131457	-2.51249457302061	-2.18184123687495	-2.06192426482877	-2.05938503985623	-2.66228983710926
GO:0016620;oxidoreductase activity, acting on the aldehyde or oxo group of donors, NAD or NADP as acceptor	-1.18762575081798	-1.45837274568095	-2.44104191870856	-1.47592804647701	-1.90909927091343	-3.69169601632321	-1.96128322067898	-2.27710741096132	-2.39484317588530	-3.26981922342111	-2.74802584054801	-2.13182889917202
GO:0016903;oxidoreductase activity, acting on the aldehyde or oxo group of donors	-1.53536603657889	-1.61146739123948	-2.22742268441296	-1.64694907921891	-1.84001546089139	-2.94627396501346	-1.91921201490829	-1.97029217055302	-2.00668309427298	-2.37918798997508	-2.21911317192165	-1.95529210476167
GO:0009081;branched chain family amino acid metabolic process	-1.81960761400607	-2.19835250412558	-2.41109789484392	-1.56673690574972	-1.47100454330809	-3.31703876526692	-1.89841088220601	-2.04738705204240	-2.13865930444223	-1.95936527189704	-1.15185962607204	-0.869557833178305
GO:0005884;actin filament	-2.33947520641073	-1.49310179646440	-1.44288964386424	-0.881768672174657	-1.79505089054564	-3.15725878501451	-1.79835130350779	-1.66835924971965	-1.49310179646440	-1.63460086495813	-2.17693082483308	-2.925016899707
GO:0004029;aldehyde dehydrogenase (NAD) activity	-0.358338447094208	-1.78581391332802	-1.97029217055302	-2.01010252415291	-0.96549749473931	-4.16391518322208	-1.97029217055302	-1.80508480728515	-2.84311322305437	-3.69021090796287	-0.960512868378284	-2.22422500519507
GO:0043009;chordate embryonic development	-1.77496561569727	-2.03220470089969	-0.639197654655878	-1.21536291656282	-0.882865001372472	-3.40507598458884	-2.07703733581125	-2.58808463396857	-1.84209814839539	-2.61460225367491	-1.26710197067962	-1.77502110059826
GO:0000082;G1/S transition of mitotic cell cycle	-1.54373079367200	-2.15712279208118	-0.358338447094208	-2.14437986380014	-1.83318217259519	-2.87971527547575	-3.11575774500276	-3.37944064388929	-3.52993312469897	-3.23017909942216	-1.52307121279407	-1.02223889593477
GO:0016859;cis-trans isomerase activity	-1.83691570076578	-1.35914717392435	-2.3057607200094	-2.10239297548726	-2.3779412702506	-2.82934112847394	-2.22742268441296	-2.54111930307306	-2.42220315438790	-2.40570146038625	-1.76899602550274	-1.92566818250980
GO:0003755;peptidyl-prolyl cis-trans isomerase activity	-1.74133587993227	-1.35914717392435	-2.20602246703558	-2.03972957879035	-2.30390994961051	-2.96051416439883	-2.20602246703558	-2.80565745328797	-2.81787001434369	-2.40570146038625	-1.70251108868803	-1.92566818250980
GO:0008366;axon ensheathment	-2.05569527385863	-1.41754144179868	-2.06337513448226	-2.43981725197648	-2.25938200562521	-5.86875069952525	-2.10435624030386	-1.92756252859399	-5.86875069952525	-3.31596140684318	-1.69258403347072	-1.25594376204574
GO:0009262;deoxyribonucleotide metabolic process	-2.45180750511175	-3.1677249521173	-2.58378815223026	-1.63460086495813	-2.06787409803912	-5.00764021128224	-1.70729568870707	-1.11152131358422	-2.16624450983382	-2.50395909500697	-1.36734801852288	-1.86819481136619
GO:0016339;calcium-dependent cell-cell adhesion	-1.90503978077264	-0.635955663927266	-1.96128322067898	-1.30480558467263	-1.02402996814952	-4.02086501697932	-1.44288964386424	-0.603400673694132	-2.91856861355399	-2.37080733493871	-1.13500611872151	-0.84975775520091
GO:0008144;drug binding	-1.30944711698195	-1.37662099051197	-2.27710741096132	-1.98508273933327	-2.11062440935048	-3.27279407212758	-2.40270169887591	-3.02239518766094	-2.52119289208250	-2.72173073981565	-1.38201869062502	-2.40298473817450
GO:0030317;sperm motility	-1.08626335605360	NA	-2.40270169887591	-2.05383990857006	-1.43641557753702	-3.92224921486182	-2.47728821879011	-1.89841088220601	-2.80725273271503	-3.29815449988980	-1.91565057035450	-2.02403246097543
GO:0030004;cellular monovalent inorganic cation homeostasis	-1.56167572488446	-2.25489790062505	-1.89256239690763	-2.94447087834264	-1.78694272240302	-3.78227092337735	-2.46080091376057	-3.4284376231303	-5.00764021128224	-3.92123758023129	-0.441525917754332	-1.15686288636236
GO:0042551;neuron maturation	-1.72314986389438	-1.25729731622428	-2.31491114081939	-2.30483708743344	-1.82377868370348	-3.49158865059654	-1.92756252859399	-1.44288964386424	-2.94627396501346	-1.81002316618093	-1.9226026152584	-1.42936862643543
GO:0009975;cyclase activity	-1.68674163662812	-1.90702917706736	-1.05637297062723	-1.78176875656476	-1.44584694814595	-3.1180342358647	-1.50555219245585	-2.18724681373316	-3.27279407212758	-1.79651051109623	-1.54900194515830	-2.91086158621001
GO:0046466;membrane lipid catabolic process	-1.16825523310807	-0.879588425052965	-1.00914762412337	-2.06192426482877	-1.69052597039212	-3.1773482415476	-2.16453569557916	-1.42450593875172	-3.69169601632321	-2.51941427716215	-0.789059609187101	-1.74896723501269
GO:0005890;sodium:potassium-exchanging ATPase complex	-1.22324626034609	-1.85372178237883	-1.86049440486107	-2.68756045221391	-2.40042771711083	-3.29997169985396	-2.84219158366103	-3.52907687863762	-4.09222309937154	-2.56997868107886	-1.20010426435555	-1.41872981139737
hsa00360;Phenylalanine metabolism	-1.75895228263315	-0.810287601285407	-1.59070172206825	-1.11833775728622	-2.0309626723914	-1.55577330936883	-2.80565745328797	-2.18070905888018	-2.04190321001949	-1.68380384048852	-1.63429230698369	-1.58013491495523
BioCyc;aspartate superpathway	-2.31491114081939	-1.75214754267457	-2.35774248731431	-1.58687187826989	-2.23604237547505	-1.76769187056922	-2.65731228840744	-1.90503978077264	-2.09638400765452	-2.27570789515435	-2.5623822669644	-1.67602744407826
GO:0015923;mannosidase activity	-0.76202214030952	-1.16048316998753	-1.23088736328546	-1.29452261192110	-2.70781686525861	-1.60783368277477	-5.43684061889934	-1.86945047893202	-1.65931517146735	-1.43525768895015	-1.21247115331922	-2.89150134827953
GO:0006730;one-carbon compound metabolic process	-2.09415041335491	-1.40569825690342	-2.00565040395716	-1.84188229636506	-1.87593931038186	-1.57552979306034	-2.54111930307306	-1.67736793699718	-1.71833694459443	-1.90304284888588	-1.74531307780559	-2.59270038453849
GO:0015924;mannosyl-oligosaccharide mannosidase activity	-1.02191447763018	-1.18120490949668	-1.61758183624145	-1.81715768272204	-2.70781686525861	-1.60783368277477	-5.43684061889934	-1.86945047893202	-1.65931517146735	-1.43525768895015	-1.47671617786940	-1.96412337214421
GO:0006446;regulation of translational initiation	-2.18724681373316	-1.87441165552696	-2.42083539279818	-2.37918798997508	-1.85552255111882	-1.98774897885158	-2.51249457302061	-2.24090688983449	-2.04903225539301	-1.91074640159676	-1.53259411015886	-2.12218252667062
GO:0005977;glycogen metabolic process	-2.36037042787759	-1.86645411916933	-1.50555219245585	-2.06992589711623	-1.86735452276110	-2.06910982306820	-3.20567550631190	-2.38593078033719	-2.74186101723663	-1.85798520832144	-1.9570265446569	-2.33084177666792
GO:0008180;signalosome	-1.69650606473805	-3.49158865059654	-2.81718989406649	-2.73406618997571	-2.36967149572726	-3.00507969412831	-3.92174435372295	-3.27130945954061	-3.64788604637016	-3.70562363419159	-1.41022920149333	-0.662239389527807
GO:0016282;eukaryotic 43S preinitiation complex	-1.87271513442683	-1.88772435919633	-2.38042999620345	-2.39094484929946	-1.96567270483079	-2.08529247048674	-3.06586616408909	-2.3057607200094	-2.31661612940346	-1.91750708234588	-0.946118101783632	-3.47919946699764
GO:0006073;glucan metabolic process	-2.36037042787759	-1.86645411916933	-1.48963611619868	-1.91750708234588	-1.86735452276110	-2.06910982306820	-2.94537412591876	-2.38593078033719	-2.74186101723663	-1.85798520832144	-1.85592020099974	-2.17880478798531
GO:0006112;energy reserve metabolic process	-2.3057607200094	-1.68018217342209	-1.54373079367200	-1.96798681218596	-1.80134510922134	-1.75214754267457	-2.90112666859434	-2.25296594602415	-2.53146623023177	-1.85798520832144	-1.65799363257714	-2.18519524522822
GO:0005391;sodium:potassium-exchanging ATPase activity	-2.27710741096132	-1.92091051376292	-1.92756252859399	-2.70239293485314	-2.1784318128186	-3.23207406597145	-4.02011609089909	-2.71448444543587	-4.09222309937154	-2.03972957879035	-1.42169514043367	-2.43213563413686
GO:0009266;response to temperature stimulus	-1.15457500608972	-2.28712171065655	-2.12568135397588	-2.35720688325714	-1.5135600562235	-1.17225917516719	-4.71572592998199	-0.980977477804369	-1.09209881958875	-1.13182824987359	-1.90099269304149	-2.77150532084825
GO:0030217;T cell differentiation	-1.23088736328546	-2.02195023486987	-2.05569527385863	-2.17182631519872	-0.854119625330162	-1.36386510294041	-2.95973885151314	-1.47966829311421	-3.06804668656274	-2.26081900687057	-1.30622856435781	-2.51400114359079
BioCarta;Ion Channels and Their Functional Role in Vascular Endothelium	-1.34229492829562	-1.30241046822441	-2.74637340623344	-2.23847923920246	-1.91579567945116	-1.86299413273452	-1.81184496080262	-3.78124961084251	-1.27993237155650	-2.05383990857006	-2.36635753368659	-1.16994594413081
BioCarta;IL12 and Stat4 Dependent Signaling Pathway in Th1 Development	-1.55236519952421	-1.59451711362586	-1.55236519952421	-1.48615446380862	-1.79181454110759	-2.28712171065655	-1.36036901943512	-3.29906481745218	-1.92091051376292	-1.87769551971627	-2.27989062883732	-2.69463590199160
GO:0046486;glycerolipid metabolic process	-1.40739494802619	-2.47511413688527	-1.79207664210366	-1.08744818221989	-2.09515917260488	-1.84209814839539	-1.48466056443586	-3.89498671336329	-2.97192168525883	-1.64880696286309	-1.03809845963294	-1.45404110883519
GO:0006662;glycerol ether metabolic process	-1.40739494802619	-2.47511413688527	-1.79207664210366	-1.08744818221989	-2.09515917260488	-1.84209814839539	-1.48466056443586	-3.89498671336329	-2.97192168525883	-1.64880696286309	-1.03809845963294	-1.45404110883519
GO:0043005;neuron projection	-1.0690290850266	-1.31455065791385	-2.04081844887678	-2.1859807690695	-1.36282662141126	-1.26825186176533	-1.30944711698195	-3.2311283737805	-3.38062371853366	-1.22005871559142	-1.09791230397687	-1.73150063849844
GO:0008641;small protein activating enzyme activity	-1.46021141895907	-2.43758512355535	-1.40739494802619	-0.853022961959597	NA	-2.71923032704012	-1.11730761949203	-5.43684061889934	-3.1677249521173	-2.44471973794384	-2.07114770289435	-1.22836094080534
GO:0005528;FK506 binding	-2.5941328199107	-1.79301145842617	-2.97063522820584	-2.34228879412375	-2.34759249951830	-3.61955214586927	-3.01335366008479	-4.43707702138541	-3.30867339397672	-3.40236632136329	-1.56291513136048	-2.15672679275331
GO:0005527;macrolide binding	-2.5941328199107	-1.79301145842617	-2.97063522820584	-2.34228879412375	-2.34759249951830	-3.61955214586927	-3.01335366008479	-4.43707702138541	-3.30867339397672	-3.40236632136329	-1.56291513136048	-2.15672679275331
GO:0004839;ubiquitin activating enzyme activity	-1.46021141895907	-2.43758512355535	-1.40739494802619	-0.853022961959597	NA	-2.71923032704012	-1.11730761949203	-5.43684061889934	-3.1677249521173	-2.44471973794384	-2.07114770289435	-1.22836094080534
GO:0005542;folic acid binding	-0.980977477804369	-1.99558674227859	-2.11550814868086	-1.68380384048852	-2.16109861187908	-1.92989244351273	-2.11550814868086	-4.02011609089909	-2.57228496803985	-1.38051828097821	-2.2320038819155	-2.11055437307566
hsa00620;Pyruvate metabolism	-1.92756252859399	-2.07400626735636	-1.52611349947583	-2.33034173374603	-2.14276473752602	-2.67539956026397	-2.19642138083289	-2.26940007891355	-2.51338196147965	-2.58245221022458	-1.57990139805092	-2.72735354822770
Complement Activation, Classical Pathway;Physiological Process	-1.03516766724782	-1.66280640107285	-0.947995680035108	-1.55916858264153	-0.733435371445093	-1.40569825690342	-0.980977477804369	-1.17786167387877	-3.42974326360766	-1.71506472601011	-1.28478313815359	-1.39316504997486
SuperArray;Ubiquitination (Ubiquitylation) Pathway	-1.60119835748965	-2.05754363776875	-1.38622150895519	-2.03272186642329	-1.56420189667003	-2.47169370534879	-2.04738705204240	-2.53028565997390	-2.90248095894591	-2.47657718816789	-1.46284506536338	-1.89414419061445
GO:0030098;lymphocyte differentiation	-1.43410417801389	-2.00668309427298	-1.98641837916758	-1.54107180617356	-1.04616197710975	-1.6556401381224	-1.81960761400607	-1.68674163662812	-2.93064192331472	-2.04573561686093	-1.72780298398192	-2.71805100281744
GO:0044242;cellular lipid catabolic process	-1.37120288321513	-1.06124596664165	-1.51851820949074	-2.15331965567912	-1.48264281530586	-2.00185817780369	-1.32198419127313	-1.23088736328546	-3.59111353933818	-2.32263519324955	-1.17624803646525	-1.75871475116308
GO:0042113;B cell activation	-1.27506326557718	-1.76170564814674	-2.00058170640527	-2.04573561686093	-1.24379887094850	-2.15712279208118	-1.68674163662812	-1.84377457196174	-2.45325156351661	-1.80321001340534	-1.64108058242147	-1.87405768788927
GO:0042095;interferon-gamma biosynthetic process	-1.5777865470706	-3.40507598458884	-2.51638491602182	-1.50001380611655	-0.990132716307139	-2.36914294135339	-1.66413953600728	-2.72823092295253	-3.89554206061604	-4.86159730230897	-1.61018088052127	-3.891039705111
GO:0006471;protein amino acid ADP-ribosylation	-1.04423520806544	-1.53827311849766	-1.79835130350779	-1.87101218711041	-1.53815900228864	-2.51338196147965	-2.12568135397588	-2.56059784808826	-2.87971527547575	-1.81715768272204	-1.3977867111687	-2.07764242820172
GO:0000151;ubiquitin ligase complex	-1.35119683059133	-1.84565970689578	-1.81184496080262	-1.80321001340534	-1.63156259207460	-1.91402201620098	-1.95103633352537	-2.02730567776973	-2.58511905294536	-2.22511907089606	-1.68298581008645	-1.32544835686118
GO:0042087;leukocyte mediated immunity	-1.25865598780992	-2.52617367373677	-1.69155889240983	-1.17867307678273	-0.940648569051493	-2.170735298498	-1.53966981707316	-1.5856172650366	-2.6040286283128	-2.08633184525095	-1.22523286681288	-3.22440707487548
GO:0042088;T-helper 1 type immune response	-1.25865598780992	-2.52617367373677	-1.69155889240983	-1.17867307678273	-0.940648569051493	-2.170735298498	-1.53966981707316	-1.5856172650366	-2.6040286283128	-2.08633184525095	-1.22523286681288	-3.19722240038668
GO:0004623;phospholipase A2 activity	-1.60911818841352	-1.21810951599464	-0.539891658880669	-2.22511907089606	-1.67178133571746	-1.78581391332802	-1.89256239690763	-1.38622150895519	-3.70604313083616	-2.29908984628324	-1.08390709158731	-2.60063575971196
GO:0045072;regulation of interferon-gamma biosynthetic process	-1.5777865470706	-3.40507598458884	-2.51638491602182	-1.50001380611655	-0.990132716307139	-2.36914294135339	-1.66413953600728	-2.72823092295253	-3.89554206061604	-4.86159730230897	-1.61018088052127	-3.891039705111
hsa00410;beta-Alanine metabolism	-1.82881453254332	-1.77358121507344	-1.53536603657889	-1.43935303985807	-1.57565564409043	-2.56149174094036	-1.83691570076578	-1.55236519952421	-2.34075207593666	-3.0029247329231	-1.45023693008844	-1.72253181549268
BioCarta;TNF/Stress Related Signaling	-1.91921201490829	-2.10631209657398	-2.19642138083289	-1.92522378823994	-2.02464779263649	-2.70493958337749	-2.26225057521897	-2.19642138083289	-2.78501568566018	-2.98132834677226	-2.3264911207373	-1.82996639557928
Alanine and aspartate metabolism;Metabolic Process	-1.89256239690763	-2.45325156351661	-1.21439535116751	-1.94802421031435	-1.99801423072724	-2.02195023486987	-1.78981226136709	-1.74933773729008	-1.88120055883407	-3.48852655124113	-2.20929621696158	-1.58727570274056
GO:0016500;protein-hormone receptor activity	-0.907417733415487	-1.39201502063007	-0.889841954808449	-1.23726190946164	-0.765055464686532	-1.16048316998753	-0.673844637989179	-1.60911818841352	-1.11628136901027	-5.86875069952525	-0.84975775520091	-3.01609036766531
GO:0042348;NF-kappaB import into nucleus	-0.812323884481325	-1.50483364022351	-1.86945047893202	-1.45571717070510	-1.39827071695932	-2.3564666768954	-2.61613081535585	-1.76372118368610	-1.76541388941889	-3.8231817448454	-1.75969770407834	-4.85659906249521
GO:0042345;regulation of NF-kappaB import into nucleus	-0.812323884481325	-1.50483364022351	-1.86945047893202	-1.45571717070510	-1.39827071695932	-2.3564666768954	-2.61613081535585	-1.76372118368610	-1.76541388941889	-3.8231817448454	-1.75969770407834	-4.85659906249521
GO:0005605;basal lamina	-1.38622150895519	-1.68966834674456	-1.77174749144012	-2.31319969394522	-2.3292135534156	-2.11793619644228	-2.41109789484392	-1.72314986389438	-1.51379259442195	-3.11347263106937	-1.23910178454732	-1.82059538470945
GO:0051223;regulation of protein transport	-1.13809645938881	-1.34559858772053	-2.28567659526232	-1.74651728870339	-1.74416690376462	-2.59847483879293	-2.01996423168764	-1.89256239690763	-1.89419391688816	-2.94447087834264	-2.48706442964409	-3.77399085700294
GO:0016667;oxidoreductase activity, acting on sulfur group of donors	-2.38042999620345	-2.20766243044191	-0.136036050632022	-1.73933598213801	-2.2490800411343	-3.06804668656274	-2.55170126263644	-3.06586616408909	-3.49158865059654	-4.01936432797765	-0.759011665833656	-2.85980930438790
BioCyc;glycolysis III	-2.04081844887678	-1.83867518343062	-1.47966829311421	-0.778645265183919	-2.07804735403924	-1.68966834674456	-1.71670392813647	-1.18762575081798	-1.39201502063007	-1.48615446380862	-3.02416603298659	-1.89974394101382
BioCarta;SARS Coronavirus Protease	-1.12353455283872	-1.47182203062671	-2.50483768956977	-0.57398590341071	-1.52917887751760	-0.839828215958803	-0.358338447094208	-1.15457500608972	-1.40569825690342	-1.49610481834902	-5.00818409820282	-3.41915807107851
BioCarta;Y branching of actin filaments	-2.06337513448226	-1.89970422329435	-2.32392536180405	-1.97741813588741	-2.43858793755281	-1.85372178237883	-1.43410417801389	-2.04081844887678	-1.75214754267457	-1.78854283580264	-3.34015781260284	-2.0893837798551
BioCarta;Proteolysis and Signaling Pathway of Notch	-0.136036050632022	-1.67109147956720	-2.30002400606375	-1.76990682188395	-1.11356353919874	-1.07648212416220	-0.962995758824655	-1.22324626034609	-1.47182203062671	-1.76990682188395	-3.38180233715300	-3.09957808772729
BioCyc;superpathway of glycolysis Entner-Doudoroff	-2.25296594602415	-0.9799929601791	-1.64996945716597	-0.747839475421198	-1.73663385300372	-1.11628136901027	-1.7322017249786	-0.955220274611442	-1.29739212899957	-1.07945547084601	-2.88216134819417	-1.78400150335494
BioCarta;Downregulated of MTA-3 in ER-negative Breast Tumors	-0.962995758824655	-1.43703491670264	-1.13809645938881	0.170891971463375	-0.909689247252733	-1.54637134219957	-1.41337203919909	-1.02191447763018	-1.19387677976935	-1.42071792972853	-3.30087516650280	-3.14361526995108
BioCarta;uCalpain and friends in Cell spread	-2.87725995484535	-1.77918169926408	-0.449089541008318	-1.24802972975185	NA	-1.14499102684994	-0.136036050632022	-0.851930444764347	-1.25729731622428	-1.47592804647701	-3.49311105027607	-1.68546810923756
BioCarta;Stress Induction of HSP Regulation	-1.86742745896485	-1.22595625480345	-1.89841088220601	-1.59850531369846	-2.32134012841970	-0.74471017412612	-2.18724681373316	-1.27506326557718	-1.01449133705585	-1.00333143973324	-2.94717041488371	-1.84484095781523
BioCyc;glycolysis I	-2.40270169887591	-0.9799929601791	-1.64996945716597	-0.917777147002083	-2.01596961428124	-1.24566078983275	-1.84377457196174	-0.955220274611442	-1.29739212899957	-1.18284037907588	-2.96128655708534	-1.94255281312286
BioCarta;mCalpain and friends in Cell motility	-1.70729568870707	-2.06482052915594	-1.77768646199674	-1.22741125110265	-1.89580700135167	-1.19387677976935	-1.05637297062723	-1.03516766724782	-1.31455065791385	-1.32800964166367	-3.31757440109341	-1.20522159771983
BioCarta;Rab GTPases Mark Targets In The Endocytotic Machinery	-2.03447440943805	-2.22971760504866	-1.99365287350013	-1.81002316618093	-2.73295803090156	-2.19835250412558	-1.67736793699718	-1.74133587993227	-1.77358121507344	-2.02597925213979	-3.64895323659618	-1.64195863583491
BioCarta;Apoptotic DNA fragmentation and tissue homeostasis	-2.74637340623344	-1.62098292579111	-1.71670392813647	-2.11307090376882	-2.51851990723066	-1.53827311849766	-1.87271513442683	-1.25255347984052	-1.16048316998753	-1.40909806600927	-3.43104398641845	-1.50829141632439
BioCarta;TACI and BCMA stimulation of B cell immune responses.	-2.13633823732002	-1.09209881958875	-1.70729568870707	-1.54895744121396	-1.35352136783728	-1.01449133705585	-0.449089541008318	-1.13809645938881	-1.33602060629969	-1.10673054551465	-3.07021899614572	-3.05036858099092
GO:0007015;actin filament organization	-1.59070172206825	-1.32563325683052	-0.851930444764347	-1.95936527189704	-1.12606466914333	-1.33602060629969	-1.0690290850266	-1.04423520806544	-1.12928115801208	-0.917777147002083	-2.78667585760741	-1.36426278278084
GO:0004861;cyclin-dependent protein kinase inhibitor activity	-1.76638278499323	-1.42816495526071	-2.62412171206413	-2.36305445668857	-2.21203453267151	-2.62562942842418	-1.62795330433853	-1.91921201490829	-2.08529247048674	-2.73406618997571	-2.93133313384279	-0.962426587241028
GO:0004708;MAP kinase kinase activity	-1.94472521822609	-1.63552828543604	-2.65307455722281	-1.86279450168907	-2.96804766753000	-1.52458948605318	-2.71862042622420	-3.32745731180122	-1.98486419511046	-2.33400817584491	-3.16854048511987	-3.34985093469641
GO:0015288;porin activity	-1.52611349947583	-1.64927669193539	-1.64316644339732	-1.99930039988792	-1.60410044165985	-2.41224819820170	-1.51115747287590	-2.29366605652643	-2.07400626735636	-2.21381424736934	-2.81854757296259	-1.53210154650206
GO:0006942;regulation of striated muscle contraction	-3.17654781671785	-1.51379259442195	-1.04423520806544	-1.19700821378002	-2.22280671501287	-1.09209881958875	-2.02730567776973	-1.79835130350779	-1.00130147326498	-0.57398590341071	-3.70625169413967	-1.51575875611948
GO:0004712;protein serine/threonine/tyrosine kinase activity	-1.94472521822609	-1.63552828543604	-2.65307455722281	-1.86279450168907	-2.96804766753000	-1.52458948605318	-2.71862042622420	-3.32745731180122	-1.98486419511046	-2.33400817584491	-3.16854048511987	-3.34985093469641
GO:0005770;late endosome	-0.926374019164933	-1.58445013110766	-1.46690937999180	-1.71506472601011	-1.20512611300493	-2.26367674142266	-1.91238730494292	-2.68880951000422	-2.54231201667676	-2.30483708743344	-3.78328838916065	-1.79385840935364
